# Supplementary material for: Antibody signatures in hospitalized hand, foot and mouth disease patients with acute enterovirus A71 infection
Source: PLoS Pathog. 2023 Jun 1;19(6):e1011420. doi: 10.1371/journal.ppat.1011420 (PMC10263328; doi:10.1371/journal.ppat.1011420)
Supplement: S4 Table — (XLSX) [file ppat.1011420.s014.xlsx]

## Sheet: Sheet1
S4 Table. Variable region sequences of 145 mAbs produced in this study.
mAb ID	Patient ID	Antibody Isotype	Heavy chain variable region sequence	Light chain types	Light chain variable region sequence
M1-1	M1	IgG	GAGGTGCAGCTGGTGCAGTCTGGAGCAGAGGTGAAAAAGCCCGGGGAGTCTCTGAAGATCTCCTGTAAGGGTTCTGGATACAGCTTTACCAGCTACTGGATCGGCTGGGTGCGCCAGATGCCCGGGAAAGGCCTGGAGTGGATGGGGATCATCTATCCTGGTGACTCTGATACCAGATACAGCCCGTCCTTCCAAGGCCAGGTCACCATCTCAGCCGACAAGTCCATCAGCACCGCCTACCTGCAGTGGAGCAGCCTGAAGGCCTCGGACACCGCCATGTATTACTGTGCGAGATCGCCTTCTTGGTACTTCGATCTCTGGGGCCGTGGCACCCTGGTCACTGTCTCCTCA	κ	GACATCCAGATGACCCAGTCTCCATCCTCCCTGTCTGCATCTGTAGGAGACAGAGTCACCATCACTTGCCGGGCAAGTCAGAGCATTAGCAGCTATTTAAATTGGTATCAGCAGAAACCAGGGAAAGCCCCTAAGCTCCTGATCTATGCTGCATCCAGTTTGCAAAGTGGGGTCCCATCAAGGTTCAGTGGCAGTGGATCTGGGACAGATTTCACTCTCACCATCAGCAGTCTGCAACCTGAAGATTTTGCAACTTACTACTGTCAACAGAGTTACAGTACCCCTCAAACGTTCGGCCAAGGGACCAAGGTGGAAATCAAA
M1-2	M1	IgG	CAGGTGCAGCTGGTGGAGTCTGGGGGAGGCGTGGTCCAGCCTGGGAGGTCCCTGAGACTCTCCTGTGCAGCCTCTGGATTCACCTTCAGTAGCTATGGCATGCACTGGGTCCGCCAGGCTCCAGGCAAGGGGCTGGAGTGGGTGGCAGTTATATCATATGATGGAAGTAATAAATACTATGCAGACTCCGTGAAGGGCCGATTCACCATCTCCAGAGACAATTCCAAGAACACGCTGTATCTGCAAATGAACAGCCTGAGAGCTGAGGACACGGCTGTGTATTACTGTGCGAAAGAGTATTACTATGATAGTAGTGCTTATGCCGACTACTGGGGCCAGGGAACCCTGGTCACCGTCTCCTCA	κ	GCCATCCGGATGACCCAGTCTCCATCCTCATTCTCTGCATCTACAGGAGACAGAGTCACCATCACTTGTCGGGCGAGTCAGGGCATTAGCAGTTATTTAGCCTGGTATCAGCAAAAACCAGGGAAAGCCCCTAAGCTCCTGATCTATGCTGCATCCACTTTGCAAAGTGGGGTCCCATCAAGGGTCAGCGGCAGTGGATCTGGGACAGATTTCACTCTCACCATCAGCTGCCTGCAGTCTGAAGATTTTGCAACTTATTACTGTCAACAGTATTATAGTTACCCTTGGACGTTCGGCCAAGGGACCAAGGTGGAAATCAAA
M1-3	M1	IgG	GAGGTGCAGCTGGTGGAGTCTGGAGGAGGCTTGATCCAGCCTGGGGGGTCCCTGAGACTCTCCTGTGCAGCCTCTGGGTTCACCGTCAGTCGCAACTACATGAGCTGGGTCCGCCAGGCTCCAGGGAAGGGGCTGGAGTGGGTCTCAGTTATTTATAGCGGTGGTAGCACATACTACGCAGACTCCGTGAAGGGCCGATTCACCATCTCCAGAGACAATTCCAAGAACACGCTGTATCTTCAAATGAACAGCCTGAGAGCCGAGGACACGGCCGTATATTACTGTGCGAGAGAGAGCCCAAGTGGGGACTTCTACTTTGACTACTGGGGCCAGGGAACCCTGGTCACCGTCTCCTCA	λ	CAGTCTGCCCTGACTCAGCCTCGCTCAGTGTCCGGGTCTCCTGGACAGTCAGTCACCATCTCCTGCACTGGAACCAGCAGTGATGTTGGTGGTTATAACTATGTCTCCTGGTACCAACAGCACCCAGGCAAAGCCCCCAAACTCATGATTTATGATGTCAATTATCGGCCCTCAGGGGTCCCTGATCGCTTCTCTGGCTCCAAGTCTGGCAACACGGCCTCCCTGACCATCTCTGGGCTCCAGGCTGAGGATGAGGCTGATTATTACTGCTGCTCATATGCAGGCAGCTATACTTTGGTGTTCGGCGGAGGGACCAAGCTGACC
M1-4	M1	IgG	CAGGTGCAGCTGGTGGAGTCTGGGGGAGGCGTGGTCCAGCCTGGGAGGTCCCTGAGACTCTCCTGTGCAGCCTCTGGATTCACCTTCAGTACCTATGCTATGCACTGGGTCCGCCAGGCTCCAGGCAAGGGGCTGGAGTGGGTGGCAGTTATATCATATGATGGAAGCAATAAATACTACGCAGACTCCGTGAAGGGCCGATTCACCATCTCCAGAGACAATTCCAAGAACACGCTGTATCTGCAAATGAACAGCCTGAGAGCTGAGGACACGGCTGTGTATTACTGTGCGAGAGATACCTTGTACTATGATAGTAGTGGTTATGAATATGACTACTGGGGCCAGGGAACCCTGGTCACCGTCTCCTCA	λ	TATGAGCTGACACAGCCATCCTCAGTGTCAGTGTCTCCGGGACAGACAGCCAGGATCACCTGCTCAGGAGATGTACTGGCAAAAAACTATGCTCGGTGGTTCCAGCAGAAGCCAGGCCAGGCCCCTGTGCTGGTGATTTATAAAGACAGTGAGCGGCCCTCAGGGATCCCTGAGCGATTCTCCGGCTCCAGCTCAGGGACCACAGTCACCTTGACCATCAGCGGGGCCCAGGTTGAGGATGAGGCTGACTATTACTGTTACTCTGCGGCTGACAACAATCGGGTGTTCGGCGGAGGGACCAAGCTGACC
M1-5	M1	IgG	CAGGTGCAACTACAGCAGTGGGGCGCAGGACTGTTGAAGCCTTCGGAGACCCTGTCCCTCACCTGCGCTGTCTATGGTGGGTCCTTCAGTGGTTACTTCTGGAGCTGGTTCCGCCAGCCCCCAGGGAAGGGACTGGGGTGGATTGGGGAAATCAATCATGGTGAAAGCACCAACTACAACCCGTCCCTCAAGAGTCGAGTCACCATATCAGTAGACACGTCCAAGAAGCAGTTCTCCCTGACGCTGAGCTCTGTGACCGCCGCGGACACGGCTGTGTACTACTGTGCGCGGGCACACAGATATGGCCTCCTCGGAAACCTCTACTACTACATGGACGTCTGGGGCAAAGGGACCACGGTCACCGTCTCCTCA	λ	CAGTCTGTGCTGACTCAGCCACCCTCAGCGTCTGGGACCCCCGGGCAGAGGGTCACCATCTCTTGTTCTGGAAGCAGCTCCAACATCGGAAGTAATACTGTAAACTGGTACCAGCAGCTCCCAGGAACGGCCCCCAAACTCCTCATCTATACTGATAATCACCGGCCCTCAGGGGTCCCTGACCGATTCTCTGGCTCCAAGTCTGGCACCTCAGCCTCCCTGGCCATCAGTGGGCTCCAGTCTGAGGATGACGCTGATTATTACTGTGCAGCATGGGATGACAGCCTGAATGGTCCTGTCTTCGGAACTGGGACCAAGGTCACC
M1-6	M1	IgG	CAGGTGCAGCTACAGCAGTGGGGCGCAGGACTGTTGAAGCCTTCGGAGACCCTGTCCCTCACCTGCGCTGTCTATGGTGGGTCCTTCAGTGGTTACTACTGGAGCTGGATCCGCCAGCCCCCAGGGAAGGGGCTGGAGTGGATTGGGGAAATCAATCATAGTGGAAGGACCAACTACAACCCGTCCCTCAAGAGTCGAGTCACCATATCAGTAGACACGTCCAAGAACCAGATCTCCCTGAAGCTGAGCTCTGTGACCGCCGCGGACACGGCTGTGTATTACTGTGCGAGAGTCCGGATAAACATTCCCCTGTATAGCAGTGGCTGGCCAGGTTCGAACTCTTACATTGACTACTGGGGCCAGGGAACCCTGGTCACCGTCTCCTCA	κ	GACATCCAGATGACCCAGTCTCCATCCTCCCTGTCTGCATCTGTAGGAGACAGAGTCACCATCACTTGCCGGACAAGTCAGAGCATTAGCAGCTATTTAAATTGGTATCAGCAGAAACCAGGGAGAGCCCCTAGGCTCCTGATCTATGTTGCATCCAGTTTGCAAAGTGGGGTCCCATCAAGGTTCAGTGGCAGTGGATCTGGGACAGATTTCACTCTCACCATCAGCAGTCTGCAACCTGAAGATTTTGCAACTTACTACTGTCAACAGAGTTACAGTACCCCGTACACTTTTGGCCAGGGGACCAAGCTGGAGATCAAA
M1-7	M1	IgG	GAGGTGCAGCTGTTGGAGTCTGGGGGAGGCTTGGTACAGCCTGGGGGGTCCCTGAGACTCTCCTGTGCAGCCTCTGGATTCACCTTTAGCACCTATGCCATGAGCTGGGTCCGCCAGGCTCCAGGGAAGGGGCTGGAGTGGGTCTCAATTATTAGTGCTAGTGGTGGTACCACATACTACGCAGACTCCGTGAAGGGCCGGTTCACCATCTCCAGAGACAATTCCAAGAACACGCTGTATCTGCAAATGAACAACCTGAGAGCCGAGGACACGGCCGTATATTACTGTGCGAAAGAGGGGGACAACTGGAACGACGGGGACTTTGACTACTGGGGCCAGGGAACTCTGGTCACCGTCTCCTCA	κ	GACATCCAGATGACCCAGTCTCCATCCTCCCTGTCTGCATCTGTAGGAGACAGAGTCACCATCACTTGCCGGGCAAGTCAGAGCATTAGCAGCTATTTAAATTGGTATCAGCAGAAACCAGGGAAAGCCCCTAAGCTCCTGATCTATGCTGCATCCAGTTTGCAAAGTGGGGTCCCATCAAGGTTCAGTGGCAGTGGATCTGGGACAGATTTCACTCTCACCATCAGCAGTCTGCAACCTGAAGATTTTGCAACTTACTGCTGTCAACAGAGTTACAGTACCCCGTACACTTTTGGCCAGGGGACCAAGCTGGAGATCAAA
M1-8	M1	IgA	GAAGTGCAGCTGGTGGAGTCTGGGGGAGGCTTGGTACAGCCTGGCAGGTCCCTGAGACTCTCCTGTGCAGCCTCTGGATTCACCTTTGATGATTATGCCATGCACTGGGTCCGGCAAGCTCCAGGGAAGGGCCTGGAGTGGGTCTCAGGTATTAGTTGGAATAGTGGTAGTACAGGCTACGCGGAGTCTGTGAAGGGCCGATTCACCATCTCCAGAGACAACGCCAAGAACTCCCTGTATCTGCAAATGAACAGGCTGAGAGCTGAGGACACGGCCTTGTATTACTGTGCAAAAGATTCCAGACACGATATTGTGACTGGTTATCCCAATGAATACTTCCATCACTGGGGCCAGGGCACCCTGGTCACCGT	κ	GACATCCAGATGACCCAGTCTCCATCCTCCCTGTCTGCATCTATAGGAGACAGAGTCACCATCACTTGCCAGGCGAGTCACGACATTAGCAACTATTTAAATTGGTATCAGCACAAACCAGGGAAAGCCCCTAAGCTCCTGATCTACGATGCATCCAATTTGGAAACAGGGGTCCCATCAAGGTTCAGTGGAAGTGGATCTGGGACAGATTTTACTTTCACCATCAGTAGCCTGCAGCCTGAAGATATTGCAACATATTACTGTCAACAATGTGATCATGTCCCTATCACCTTCGGCCAAGGGACACGACTGGAGATTAAA
M1-9	M1	IgM	GAGGTGCAGCTGGTGGAGTCTGGGGGAGGCTTGGTCCAGCCTGGGGGGTCCCTGAGACTCTCCTGTTCAGCCTCTGGATTCACCTTCAGTAGCTATGCTATGCACTGGGTCCGCCAGGCTCCAGGGAAGGGACTGGAATATGTTTCAGCTATTAGTAGTAATGGGGGTAGCACATACTACGCAGACTCCGTGAAGGGCAGATTCACCATCTCCAGAGACAATTCCAAGAACACGCTGTATCTTCAAATGAGCAGTCTGAGAGCTGAGGACACGGCTGTGTATTACTGTGTGAAAGAATCACGGTGGAGTATAGCAGCTCGAGAGGAGATGTACTGGGGCCAGGGAACCCTGGTCACCGT	λ	CAGCCTGTGCTGACTCAATCATCCTCTGCCTCTGCTTCCCTGGGATCTTCGGTCAAGCTCACCTGCACTCTGAGCAGTGGGCACAGTAGCTACATCATCGCATGGCATCAGCAGCAGCCAGGGAAGGCCCCTCGGTACTTGATGAAGCTTGAAGGTAGTGGAAGCTACAACAAGGGGAGCGGAGTTCCTGATCGCTTCTCAGGCTCCAGCTCTGGGGCTGACCGCTACCTCACCATCTCCAACCTCCAGTCTGAGGATGAGGCTGATTATTACTGTGAGACCTGGGACAGTAACACTCGGGTGTTCGGCGGAGGGACCAAGCTGACC
M1-10	M1	IgM	CAGGTGCAGCTGCAGGAGTCGGGCCCAGGACTGGTGAAGCCTTCGGAGACCCTGTCCCTCACCTGCACTGTCTCTGGTGGCTCCATCAGTAGTTACTACTGGAGCTGGATTCGGCAGCCCCCAGGGAAGGGACTGGAGTGGATTGGGTATATCTATTACAGTGGGAGCACCAACTACAACCCCTCCCTCAAGAGTCGAGTCACCATATCAGTAGACACGTCCAAGAACCAGTTCTCCCTGAAGCTGAGCTCTGTGACCGCTGCGGACACGGCCGTGTATTACTGTGCGAGAGATTGGCCCGGTTGTGGTGGTGACTGCTATGCTTTTGATATCTGGGGCCAAGGGACAATGGTCACCGT	λ	CAGCTTGTGCTGACTCAATCGCCCTCTGCCTCTGCCTCCCTGGGAGCCTCGGTCAAGCTCACCTGCACTCTGAGCAGTGGGCACAGCAGCTACGCCATCGCATGGCATCAGCAGCAGCCAGAGAAGGGCCCTCGGTACTTGATGAAGCTTAACAGTGATGGCAGCCACAGCAAGGGGGACGGGATTCCTGATCGCTTCTCAGGCTCCAGCTCTGGGGCTGAGCGCTACCTCACCATCTCCAGCCTCCAGTCTGAGGATGAGGCTGACTATTACTGTCAGACCTGGGGCACTGGCATTCGGGTGTTCGGCGGAGGGACCAAGCTGACC
M1-11	M1	IgM	GAGGTGCACCTGTTGGAATCTGGGGGAGGCTTGGTGCAGCCCGGGGGGTCCCTGAGACTCTCCTGTGCAGCCTCTGGATTCACCTTTAGCAGCTCTGCCATGAGCTGGGTCCGCCAGGCTCCAGGGGAGGGGCTGGAGTGGGTCTCAACTATTAGTGGTAGTGGTGGTGGCACATACTACGCAGACTCCGTGAAGGGCCGGTTCACCATCTCCAGAGACAATTCCAAGAACACGCTGTATCTGCAAATGAACAGCCTGAGAGTCGAGGACACGGCCGTATATTACTGTGCGAAAGCCCCCGTGAAGACTGGAACAGGAGGCTACTGGGGCCAGGGAACCCTGGTCACCGT	λ	CAGCCTGTGCTGACTCAATCATCCTCTGCCTCTGCTTCCCTGGGATCTTCGGTCAAGCTCACCTGCACTCTGAGCAGTGGGCACAGTAGCTACATCATCGCATGGCATCAGCAGCAGCCAGGGAAGGCCCCTCGGTACTTGATGAAGCTTGAAGGTAGTGGAAGCTACAACAAGGGGAGCGGAGTTCCTGATCGCTTCTCAGGCTCCAGCTCTGGGGCTGACCGCTACCTCACCATCTCCAACCTCCAGTCTGAGGATGAGGCTGATTATTACTGTGAGATCTGGGACAGTAACACTCGTGTGTTCGGCGGAGGGACCAAGCTGACC
M1-12	M1	IgM	CAGGTTCAGCTGGTGCAGTCTGGAGCTGAGGTGAAGAAGCCTGGGGCCTCAGTGAAGGTCTCCTGCAAGGCTTCTGGTTACACCTTTACCAGTTACGGTATCAGCTGGGTGCGACAGGCCCCTGGACAAGGCCTTGAGTGGATGGGATGGATCAGCGCTTACAATGGTAACACAAACTATGCACAGAAGTTCCAGGGCAGAGTCACCATGACCACAGACACATCCACGAGCACAGCCTACATGGAGCTGAGGAGCCTGAGATCTGACGACACGGCCGTGTATTACTGTGCGAGAGATGTGCGGGGAAGCGGTGGCTGGTACCCGTACTACTTTGACTACTGGGGCCAGGGAAACCTGGTCACCGT	κ	GAAATTGTGTTGACGCAGTCTCCAGGCACCCTGTCTTTGTCTCCAGGGGAAAGAGCCACCCTCTCCTGCAGGGCCAGTCAGAGTGTTAGCAGCACCTACTTAGCCTGGTACCAGCAGAAACCTGGCCAGGCTCCCAGGCTCCTCATCTATGGTGCATCCAGCAGGGCCACTGGCATCCCAGACAGGTTCAGTGGCAGTGGGTCTGGGACAGACTTCACTCTCACCATCAGCAGACTGGAGCCTGAAGATTTTGCAGTGTATTACTGTCAGCAGTATGGTAGCTCACCTCCGACGTTCGGCCAAGGGACCAAGGTGGAAATCAAA
M1-13	M1	IgM	CACCTGCAGCTGCAGGAGTCGGGCCCAGGACTGGTGAAGCCTTCGGAGACCCTGTCCCTCACCTGCACTGTCTCTGGTGGCTCCATCAGCAGTAGTAGTTACTACTGGGGCTGGATTCGCCAGCCCCCAGGGAAGGGGCTGGAGTGGATTGGGACTATCTATTATAGTGGGACCACCTACTACAACCCGTCCCTCAAGAGTCGAGTCACCATATCAGTAGACACGTCCAAGAACCAGTTCTCCCTGAAGCTGAGCTCTGTGACCGCCGCGGACACGGCCGTGTATTACTGTGCGAGAGTCCCCAGTCGTGGGTTCGGGGAGGGTTACTGGGGCCAGGGAACCCTGGTCACCGT	λ	CAGCCTGTGCTGACTCAATCATCCTCTGCCTCTGCTTCCCTGGGATCCTCGGTCAAGCTCACCTGCACTCTGAGCAGTGGGCACAGTAGTTACATCATCGCATGGCATCAGCAGCAGCCAGGGAAGGCCCCTCGGTACTTGATGAAGCTTGAAGGTAGTGGAAGCTACAACAAGGGGAGCGGAGTTCCTGATCGCTTCTCAGGCTCCAGCTCTGGGGCTGACCGCTACCTCACCATCTCCAACCTCCAGTCTGAGGATGAGGCTGATTATTACTGTGAGACTTGGGACAGTAACACTCGGGTGTTCGGCGGAGGGACCAAGCTGACCGTCCTAG
M1-14	M1	IgM	GAGGTGCAGCTGGTGGAGTCTGGGGGAGGCCTGGTCAAGCCTGGGGGGTCCCTGAGACTCTCCTGTGCAGCCTCTGGATTCACCTTCAGTAGCTATAGCATGAACTGGGTCCGCCAGGCTCCAGGGAAGGGGCTGGAGTGGGTCTCATCCATTAGTAGTAGTAGTAGTTACATATACTACGCAGACTCAGTGAAGGGCCGATTCACCATCTCCAGAGACAACGCCAAGAACTCACTGTATCTGCAAATGAACAGCCTGAGAGCCGAGGACACGGCTGTGTATTACTGTGCGAGAGTCAGCTATTACTATGGTTCGGGGAGTTATTATAACCCCGCTGACTACTGGGGCCAGGGAACCCTGGTCACCGT	λ	CAGCTTGTGCTGACTCAATCGCCCTCTGCCTCTGCCTCCCTGGGAGCCTCGGTCAAGCTCACCTGCACTCTGAGCAGTGGGCACAGCAGCTACGCCATCGCATGGCATCAGCAGCAGCCAGAGAAGGGCCCTCGGTACTTGATGAAGCTTAACAGTGATGGCAGCCACAGCAAGGGGGACGGGATTCCTGATCGCTTCTCAGGCTCCAGCTCTGGGGCTGAGCGCTACCTCACCATCTCCAGCCTCCAGTCTGAGGATGAGGCTGACTATTACTGTCAGACCTGGGGCACTGGCATTCATTGGGTGTTCGGCGGAGGGACCAAGCTGACCGTCCTAG
M1-15	M1	IgM	CAGGTCCAGCTTGTGCAGTCTGGGGCTGAGGTGAAGAAGCCTGGGGCCTCAGTGAAGGTTTCCTGCAAGGCTTCTGGATACACCTTCACTAGCTATGCTATGCATTGGGTGCGCCAGGCCCCCGGACAAAGGCTTGAGTGGATGGGATGGATCAACGCTGGCAATGGTAACACAAAATATTCACAGAAGTTCCAGGGCAGAGTCACCATTACCAGGGACACATCCGCGAGCACAGCCTACATGGAGCTGAGCAGCCTGAGATCTGAAGACACGGCTGTGTATTACTGTGCGAGAGAGGGGTGGTTATTATACTACTACTACTACATGGACGTCTGGGGCAAAGGGACCACGGTCACCGT	λ	CAGACTGTGGTGACCCAGGAGCCATCGTTCTCAGTGTCCCCTGGAGGGACAGTCACACTCACTTGTGGCTTGAGCTCTGGCTCAGTCTCTACTAGTTACTACCCCAGCTGGTACCAGCAGACCCCAGGCCAGGCTCCACGCACGCTCATCTACAGCACAAACACTCGCTCTTCTGGGGTCCCTGATCGCTTCTCTGGCTCCATCCTTGGGAACAAAGCTGCCCTCACCATCACGGGGGCCCAGGCAGATGATGAATCTGATTATTACTGTGTGCTGTATATGGGTAGTGGCAATTGGGTGTTCGGCGGAGGGACCAAGCTGACC
M1-16	M1	IgM	GAAGTGCAGCTGGTGCAGTCCGGAGCAGAGGTGAAAAAGCCCGGGGAGTCTCTGAGGATCTCCTGTCAGGGTTCTGGATACAGCTTTACCAGCTACTGGATCAGCTGGGTGCGCCAGATGCCCGGGAAAGGCCTGGAGTGGATGGGGAGGATTGATCCTAGTGACTCTTATACCAACTACAGCCCGTCCTTCCAAGGCCACGTCACCATCTCAGCTGACAAGTCCATCAGCACTGCCTACCTGCAGTGGAGCAGCCTGAAGACCTCGGACACCGCCATGTATTACTGTGCGAGACTAATAAGTGGGAGCTACTACTACTGGGGCCAGGGAACCTTGGTCACCGT	λ	CAGTCTGCCCTGACTCAGCCTGCCTCCGTGTCTGGGTCTCCTGGACAGTCGATCACCATCTCCTGCACTGGAACCAGCAGTGATGTTGGGAGTTATAACCTTGTCTCCTGGTACCAACAGCACCCAGGCAAAGCCCCCAAACTCATGATTTATGAGGTCAGTAAGCGGCCCTCAGGGGTTTCTAATCGCTTCTCTGGCTCCAAGTCTGGCAACACGGCCTCCCTGACAATCTCTGGGCTCCAGGCTGAGGACGAGGCTGATTATTACTGCTGCTCATATGCAGGTAGTAGCACGGTGTTCGGCGGAGGGACCAAGCTGACC
M1-17	M1	IgM	CAGGTGCAGCTGCAGGAGTCGGGCCCAGGACTGGTGAAGCCTTCGGGGACCCTGTCCCTCACCTGCGCTGTCTCTGGTGGCTCCATCAGCAGTAGTAACTGGTGGAGTTGGGTCCGCCAGCCCCCAGGGAAGGGGCTGGAGTGGATTGGGGAAATCTATCATAGTGGGAGCACCAACTACAACCCGTCCCTCAAGAGTCGAGTCACCATATCAGTAGACAAGTCCAAGAACCAGTTCTCCCTGAAGCTGAGCTCTGTGACCGCCGCGGACACGGCCGTGTATTACTGTGCGAGAGTCAATTACTATGGTTCGGGATACTACTACTACTACGGTATGGACGTCTGGGGCCAAGGGACCACGGTCACCGT	κ	GATATTGTGATGACTCAGTCTCCACTCTCCCTGCCCGTCACCCCTGGAGAGCCGGCCTCCATCTCCTGCAGGTCTAGTCAGAGCCTCCTGCATAGTAATGGATACAACTATTTGGATTGGTACCTGCAGAAGCCAGGGCAGTCTCCACAGCTCCTGATCTATTTGGGTTCTAATCGGGCCTCCGGGGTCCCTGACAGGTTCAGTGGCAGTGGATCAGGCACAGATTTTACACTGAAAATCAGCAGAGTGGAGGCTGAGGATGTTGGGGTTTATTACTGCATGCAAGCTCTACAAACCGCGTACACTTTTGGCCAGGGGACCAAGCTGGAGATCAAA
M1-18	M1	IgM	GAAGTGCAGCTGGTGCAGTCCGGAGCAGAGGTGAAAAAGCCCGGGGAGTCTCTGAGGATCTCCTGTAAGGGTTCTGGATACAGCTTTACCAGCTACTGGATCAGCTGGGTGCGCCAGATGCCCGGGAAAGGCCTGGAGTGGATGGGGAGGATTGATCCTAGTGACTCTTATACCAACTACAGCCCGTCCTTCCAAGGCCACGTCACCATCTCAGCTGACAAGTCCATCAGCACTGCCTACCTGCAGTGGAGCAGCCTGAAGGCCTCGGACACCGCCATGTATTACTGTGCGAGACACCCCCGCCACGATATTTTGACTGGTTATTACTCACTGGGATCTAACAATGACTACTGGGGCCAGGGAACCCTGGTCACCGT	λ	CAGCCTGTGCTGACTCAATCATCCTCTGCCTCTGCTTCCCTGGGATCCTCGGTCAAGCTCACCTGCACTCTGAGCAGTGGGCACAGTAGCTACATCATCGCATGGCATCAGCAGCAGCCAGGGAAGGCCCCTCGGTACTTGATGAAGCTTGAAGGTAGTGGAAGCTACAACAAGGGGAGCGGAGTTCCTGATCGCTTCTCAGGCTCCAGCTCTGGGGCTGACCGCTACCTCACCATCTCCAACCTCCAGTCTGAGGATGAGGCTGATTATTACTGTGAGACCTGGGACAGTAACACTCGAGTGTTCGGCGGAGGGACCAAGCTGACCGTCCTAG
M1-19	M1	IgM	CAGGTGCAGCTGGTGCAATCTGGGTCTGAGTTGAAGAAGCCTGGGGCCTCAGTGAAGGTTTCCTGCAAGGCTTCTGGATACACCTTCACTAGCTATGCTATGAATTGGGTGCGACAGGCCCCTGGACAAGGGCTTGAGTGGATGGGATGGATCAACACCAACACTGGGAACCCAACGTATGCCCAGGGCTTCACAGGACGGTTTGTCTTCTCCTTGGACACCTCTGTCAGCACGGCATATCTGCAGATCAGCAGCCTAAAGGCTGAGGACACTGCCGTGTATTACTGTGCGAGAGGATCATATGGTTCGGGGAGTTACTCCCCCTTTGACTACTGGGGCCAGGGAACCCTGGTCACCGT	λ	TCCTATGAGCTGACTCAGCCACCCTCAGTGTCCGTGTCCCCAGGACAGACAGCCAGCATCACCTGCTCTGGAGATAAATTGGGGGATAAATATGCTTGCTGGTATCAGCAGAAGCCAGGCCAGTCCCCTGTGCTGGTCATCTATCAAGATAGCAAGCGGCCCTCAGGGATTCCTGAGCGATTCTCTGGCTCCAACTCTGGGAACACAGCCACTCTGACCATCAGCGGGACCCAGGCTATGGATGAGGCTGACTATTACTGTCAGGCGTGGGACAGCAGCACTGAGGTGGTATTCGGCGGAGGGACCAAGCTGACC
M1-20	M1	IgM	CAGGTGCAGCTGGTGCAATCTGGGTCTGAGTTGAAGAAGCCTGGGGCCTCAGTGAAGGTTTCCTGCAAGGCTTCTGGATACACCTTCACTAGCTATGCTATGAATTGGGTGCGACAGGCCCCTGGACAAGGGCTTGAGTGGATGGGATGGATCAACACCAACACTGGGAACCCAACGTATGCCCAGGGCTTCACAGGACGGTTTGTCTTCTCCTTGGACACCTCTGTCAGCACGGCATATCTGCAGATCAGCAGCCTAAAGGCTGAGGACACTGCCGTGTATTACTGTGCGAGAAACCTTCACGTGGGCTTGTCGGGCAACTTTGACTACTGGGGCCAGGGAACCCTGGTCACCGT	λ	TCCTATGAGCTGACTCAGCCACCCTCAGTGTCCGTGTCCCCAGGACAGACAGCCAGCATCACCTGCTCTGGAGATAAATTGGGGGATAAATATGCTTGCTGGTATCAGCAGAAGCCAGGCCAGTCCCCTGTGCTGGTCATCTATCAAGATAGCAAGCGGCCCTCAGGGATTCCTGAGCGATTCTCTGGCTCCAACTCTGGGAACACAGCCACTCTGACCATCAGCGGGACCCAGGCTATGGATGAGGCTGACTATTACTGTCAGGCGTGGGACAGCAGCACTGTGGTATTCGGCGGAGGGACCAAGCTGACC
M1-21	M1	IgM	GAGGTGCAGCTGTTGGAGTCTGGGGGAGGCTTGGTACAGCCTGGGGGGTCCCTGAGACTCTCCTGTGCAGCCTCTGGATTCACCTTTAGCAGCCACGCCATGAGCTGGGTCCGCCAGGCTCCAGGGAAGGGGCTGGAGTGGGTCTCAGTTATTAGTGGTAGTGGCGGTAGCAGATACTACGCAGACTCCGTGAAGGGCCGGTTCACCATCTCCAGAGACAATTCCAAGAACACGCTGTATCTGCAAATGAACAGCCTGAGAGTCGAGGACACGGCCGTATATTACTGTGCGAAAGCCCCCGTAAACAGTGGCTGGGGCTACTGGGGCCAGGGAACCCTGGTCACCGT	λ	CAGCCTGTGCTGACTCAATCATCCTCTGCCTCTGCTTCCCTGGGATCCTCGGTCAAGCTCACCTGCACTCTGAGCAGTGGGCACAGTAGTTACATCATCGCATGGCATCAGCAGCAGCCAGGGAAGGCCCCTCGGTACTTGATGAACCTTGAAGGTAGTGGAAGCTACAACAAGGGGAGCGGAGTTCCTGATCGCTTCTCAGGCTCCAGCTCTGGGGCTGACCGCTACCTCACCATCTCCAACCTCCAGTCTGAGGATGAGGCTGATTATTATTGTGAGACCTGGGACAGTAACACTCGGGTGTTCGGCGGAGGGACCAAGCTGACCGTCCTAG
M1-22	M1	IgM	CAGCTGCAGCTGCAGGAGTCGGGCCCAGGACTGGTGAAGCCTTCGGAGACCCTGTCCCTCACCTGCACTGTCTCTGGTGGCTCCATCAGCAGTAGTAGTTACTACTGGGGCTGGATTCGCCAGCCCCCAGGGAAGGGGCTGGAGTGGATTGGGAGTATCTATTATAGTGGGAGCACCTACTACAACCCGTCCCTCAAGAGTCGAGTCACCATATCCGTAGACACGTCCAAGAACCAGTTCTCCCTGAAGCTGAGCTCTGTGACCGCCGCAGACACGGCTGTGTATTACTGTGCGAGACGGGAGTATAGCAGTGGCCGGGGATACTTCCAGCACTGGGGCCAGGGCACCCTGGTCACCGT	λ	CAGCCTGTGCTGACTCAATCATCCTCTGCCTCTGCTTCCCTGGGATCTTCGGTCAAGCTCACCTGCACTCTGAGCAGTGGGCACAGTAGCTACATCATCGCATGGCATCAGCAGCAGCCAGGGAAGGCCCCTCGGTACTTGATGAAGCTTGAAGGTAGTGGAAGCTACAACAAGGGGAGCGGAGTTCCTGATCGCTTCTCAGGCTCCAGCTCTGGGGCTGACCGCTACCTCACCATCTCCAACCTCCAGTCTGAGGATGAGGCTGATTATTACTGTGAGACCTGGGACAGTAACACTCAGGTGTTCGGCGGAGGGACCAAGCTGACC
M1-23	M1	IgM	GAGGTGCAGCTGTTGGAGTCTGGGGGAGGCTTGGTACAGCCTGGGGGGTCCCTGAGACTCTCCTGTGCAGCCTCTGGATTCACCTTTAGCAGCTATGCCATGAGCTGGGTCCGCCAGGCTCCAGGGAAGGGGCTGGAGTGGGTCTCAGCTATTAGTGGTAGTGGTGGTAGCACATACTACGCAGACTCCGTGAAGGGCCGGTTCACCATCTCCAGAGACAATTCCAAGAACACGCTGTATCTGCAAATGAACAGCCTGAGAGCCGAGGACACGGCCGTATATTACTGTGCGAAAGATGCGCAGCAGCAGCTGGTTTGGAAGATCTACTTTGACTACTGGGGCCAGGGAACCCTGGTCACCGT	λ	CAGTCTGCCCTGACTCAGCCTGCCTCCGTGTCTGGGTCTCCTGGACAGTCGATCACCATCTCCTGCACTGGAACCAGCAGTGACGTTGGTGGTTATAACTATGTCTCCTGGTACCAACAACACCCAGGCAAAGCCCCCAAACTCATGATTTATGATGTCAGTAATCGGCCCTCAGGGGTTTCTAATCGCTTCTCTGGCTCCAAGTCTGGCAACACGGCCTCCCTGACCATCTCTGGGCTCCAGGCTGAGGACGAGGCTGATTATTACTGCAGCTCATATACAAGCAGCAGCACTCTGGTGTTCGGCGGAGGGACCAAGCTGACC
M1-24	M1	IgM	GAGGTGCAGCTGGTGCAGTCTGGAGCAGAGGTGAAAAAGCCCGGGGAGTCTCTGAAGATCTCCTGTAAGGGTTCTGGATACAGCTTTACCAGCTACTGGATCGGCTGGGTGCGCCAGATGCCCGGGAAAGGCCTGGAGTGGATGGGGATCATCTATCCTGGTGACTCTGATACCAGATACAGCCCGTCCTTCCAAGGCCAGGTCACCATCTCAGCCGACAAGTCCATCAGCACCGCCTACCTGCAGTGGAGCAGCCTGAAGGCCTCGGACACCGCCATGTATTACTGTGCGAGACAAATAGGCATTTTGACTGGTTATTACCCCTTTGACTACTGGGGCCAGGGAACCCTGGTCACCGT	κ	GACATCGTGATGACCCAGTCTCCAGACTCCCTGGCTGTGTCTCTGGGCGAGAGGGCCACCATCAACTGCAAGTCCAGCCAGAGTGTTTTATACAGCTCCAACAATAAGAACTACTTAGCTTGGTACCAGCAGAAACCAGGACAGCCTCCTAAGCTGCTCATTTACTGGGCATCTACCCGGGAATCCGGGGTCCCTGACCGATTCAGTGGCAGCGGGTCTGGGACAGATTTCACTCTCACCATCAGCAGCCTGCAGGCTGAAGATGTGGCAGTTTATTACTGTCAGCAATATTATAGTACTCCTCTCACTTTCGGCGGAGGGACCAAGGTGGAGATCAAA
M1-25	M1	IgM	CAGCTGCAGCTGCAGGAGTCGGGCCCAGGACTGGTGAAGCCTTCGGAGACCCTGTCCCTCACCTGCACTGTCTCTGGTGGCTCCATCAGCAGTAGTAGTTACTACTGGGGCTGGATTCGCCAGCCCCCAGGGAAGGGGCTGGAGTGGATTGGGAGTATCTATTATAGTGGGAGCACCTACTACAACCCGTCCCTCAAGAGTCGAGTCACCATATCCGTAGACACGTCCAAGAACCAGTTCTCCCTGAAGCTGAGCTCTGTGACCGCCGCAGACACGGCTGTGTATTACTGTGCGAGGTTAACTAAGGCGGGATCTGGCTACTGGGGCCAGGGAACCCTGGTCACCGT	λ	CAGCCTGTGCTGACTCAATCATCCTCTGCCTCTGCTTCCCTGGGATCTTCGGTCAAGCTCACCTGCACTCTGAGCAGTGGGCACAGTAGCTACATCATCGCATGGCATCAGCAGCAGCCAGGGAAGGCCCCTCGGTACTTGATGAAGCTTGAAGGTAGTGGAAGCTACAACAAGGGGAGCGGAGTTCCTGATCGCTTCTCAGGCTCCAGCTCTGGGGCTGACCGCTACCTCACCATCTCCAACCTCCAGTCTGAGGATGAGGCTGATTATTACTGTGAGACCTGGGACAGTAACACTTGGGTGTTCGGCGGAGGGACCAAGCTGACC
M1-26	M1	IgM	CAGCTGCAGCTGCAGGAGTCGGGCCCAGGACTGGTGAAGCCTTCGGAGACCCTGTCCCTCACCTGCACTGTCTCTGGTGGCTCCATCAGCAGTAGTAGTTACTACTGGGGCTGGATTCGCCAGCCCCCAGGGAAGGGGCTGGAGTGGATTGGGAGTATCTATTATAGTGGGAGCACCTACTACAACCCGTCCCTCAAGAGTCGAGTCACCATATCCGTAGACACGTCCAAGAACCAGTTCTCCCTGAAGCTGAGCTCTGTGACCGCCGCAGACACGGCTGTGTATTACTGTGCGAGACGAGAGTATAGCAGCTCTAAGGGGTACTTCCAGCACTGGGGCCAGGGCACCCTGGTCACCGT	λ	CAGCCTGTGCTGACTCAATCATCCTCTGCCTCTGCTTCCCTGGGATCCTCGGTCAAGCTCACCTGCACTCTGAGCAGTGGGCACAGTAGCTACATCATCGCATGGCATCAGCAGCAGCCAGGGAAGGCCCCTCGGTACTTGATGAAGCTTGAAGGTAGTGGAAGCTACAACAAGGGGAGCGGAGTTCCTGATCGCTTCTCAGGCTCCAGCTCTGGGGCTGACCGCTACCTCACCATCTCCAACCTCCAGTCTGAGGATGAGGCTGATTATTACTGTGAGACCTGGGACAGTAACACTCAGGTATTCGGCGGAGGGACCAAGCTGACCGTCCTAG
M1-27	M1	IgM	GAGGTGCAGCTGTTGGAGTCTGGGGGAGGCTTGGTACAGCCTGGGGGGTCCCTGAGACTCTCCTGTGCAGCCTCTGGATTCACCTTTAGCAGCTATGCCATGACCTGGGTCCGCCAGGCTCCAGGGAAGGGGCTGGAGTGGGTCTCAGCTATTGGTGGTAGTGGTGCTAGCACATACTACGCAGACTCCGTGAAGGGCCGGTTCACCATCTCCAGAGACAATTCCAAGAACACGCTGTATCTGCATATGAACAGCCTGAGAGCCGAGGACACGGCCGTATATTACTGTCGATCTCTCTCGGGGCCTGGGAGCTACTACGGGGACTACTGGGGCCAGGGAACCCTGGTCACCGT	λ	CAGCCTGTGCTGACTCAATCATCCTCTGCCTCTGCTTCCCTGGGATCCTCGGTCAAGCTCACCTGCACTCTGAGCAGTGGGCACAGTAGCTACATCATCGCATGGCATCAGCAGCAGCCAGGGAAGGCCCCTCGGTACTTGATGAAGCTTGAAGGTAGTGGAAGCTACAACAAGGGGAGCGGAGTTTCTGATCGCTTCTCAGGCTCCAGCTCTGGGGCTGACCGCTACCTCACCATCTCCAACCTCCAGTCTGAGGATGAGGCTGATTATTACTGTGAGACCTGGGACAGTAACACTCGAGTGTTCGGCGGAGGGACCAAGCTGACCGTCCTAG
M1-28	M1	IgM	GAGATGCAGCTGTTGGAGTCTGGGGGAGGCTTGGTTCAGCCTGGGGGGTCCCTGAGACTCTCCTGTGCAGCCTCTGGATTCACTTTTAGCAGCTCTGCCATGACCTGGGTCCGCCAGGCTCCAGGGAAGGGGCTGGAGTGGGTCTCATCTATTAGTGGTACTAGTGGTGGCACATACTACGCAGACTCCGTGAAGGGCCGGTTCACCATCTCCAGAGACAATTCCAAGAACACGCTGTTTTTGCAAATGAACAGCCTGAGAGCCGAGGACACGGCCATTTATTATTGTGCGAAAGTGGGTGGAGGGGAGGGGTCCCGGGACTGGGGCCAGGGAACCCTGGTCACCGT	λ	CAGCCTGTGCTGACTCAATCATCCTCTGCCTCTGCTTCCCTGGGATCTTCGGTCAAGCTCACCTGCACTCTGAGCAGTGGGCACAATAACTACATCAGCGCTTGGCATCAGCAGCAGCCAGGGAAGGCCCCTCGATATTTGATGAAGCTTGAAGGTGGTGGAAGCTACAACAAGGGGAGCGGAGTTCCTGATCGCTTCTCAGGCTCCAGCTCTGGGGCTGACCGCTACCTCACCATCTCCAACCTCCAGTCTGAGGATGAGGCTGATTATTATTGTGAGACCTGGGACACTAACACTCGGGTATTCGGCGGAGGGACCAAGCTGACC
M1-29	M1	IgM	CAGCTGCAGCTGCAGGAGTCGGGCCCAGGACTGGTGAAGCCTTCGGAGACCCTGTCCCTCACCTGCACTGTCTCTGGTGGCTCCATCAGCAGTAGTAGTTACTACTGGGGCTGGATTCGCCAGCCCCCAGGGAAGGGGCTGGAGTGGATTGGGAGTATCTATTATAGTGGGAGCACCTACTACAACCCGTCCCTCAAGAGTCGAGTCACCATATCCGTAGACACGTCCAAGAACCAGTTCTCCCTGAAGCTGAGCTCTGTGACCGCCGCAGACACGGCTGTGTATTACTGTGCGAGACTATCGTATAACTGGAACGACGGCTACTGGGGCCAGGGAACCCTGGTCACCGT	λ	CAGCCTGTGCTGACTCAATCATCCTCTGCCTCTGCTTCCCTGGGATCCTCGGTCAAGCTCACCTGCACTCTGAGCAGTGGGCACAGTAGCTACATCATCGCATGGCATCAGCAGCAGCCAGGGAAGGCCCCTCGGTACTTGATGAAGCTTGAAGGTAGTGGAAGCTACAACAAGGGGAGCGGAGTTCCTGATCGCTTCTCAGGCTCCAGCTCTGGGGCTGACCGCTACCTCACCATCTCCAACCTCCAGTCTGAGGATGAGGCTGATTATTACTGTGAGACCTGGGACAGTAACACTCGGGTGTTCGGCGGAGGGACCAAGCTGACCGTCCTAG
M1-30	M1	IgM	GAGGTGCAGCTGTTGGAGTCTGGGGGAGGCTTGGTACAGCCTGGGGGGTCCCTGAGACTCTCCTGTGCAGCCTCTGGATTCACCTTTAGCAGCTATGCCATGAGCTGGGTCCGCCAGGCTCCAGGGAAGGGGCTGGAGTGGGTCTCAGCTATTAGTGGTAGTGGTGGTAGCACATACTACGCAGACTCCGTGAAGGGCCGGTTCACCATGTTCAGAGACAACTCCAAAAACACACTGTATCTGCAAATGAGCAGCCTGAGAGCCGAGGACACGGCCGTATATTACTGTGCGAAGAGTATAGCAGCAGCTGGTACGGGCTACTGGGGCCAGGGAACCCTGGTCACCGT	λ	CAGCCTGTGCTGACTCAATCATCCTCTGCCTCTGCTTCCCTGGGATCCTCGGTCAAGCTCACCTGCACTCTGAGCAGTGGGCACAGTAGCTACATCATCGCATGGCATCAGCAGCAGCCAGGGAAGGCCCCTCGGTACTTGATGAAGCTTGAAGGTAGTGGAAGCTACAACAAGGGGAGCGGAGTTCCTGATCGCTTCTCAGGCTCCAGCTCTGGGGCTGACCGCTACCTCACCATCTCCAACCTCCAGTCTGAGGATGAGGCTGATTATTACTGTGAGACCTGGGACAGTAACACTCGGGTGTTCGGCGGAGGGACCAAGTTGACCGTCCTAG
M1-31	M1	IgM	CAGGTGCAGCTGGTGCAATCTGGGTCTGAGTTGAAGAAGCCTGGGGCCTCAGTGAAGGTTTCCTGCAAGGCTTCTGGATACACCTTCACTAGCTATGCTATGAATTGGGTGCGACAGGCCCCTGGACAAGGGCTTGAGTGGATGGGATGGATCAACACCAACACTGGGAACCCAACGTATGCCCAGGGCTTCACAGGACGGTTTGTCTTCTCCTTGGACACCTCTGTCAGCACGGCATATCTGCAGATCAGCAGCCTAAAGGCTGAGGACACTGCCGTGTATTACTGTGCGAGAGGGGTTCGGGGCAGCTCGTTCTACTACTTTGACTACTGGGGCCAGGGAACCCTGGTCACCGT	κ	GAAATTGTGTTGACGCAGTCTCCAGGCACCCTGTCTTTGTCTCCAGGGGAAAGAGCCACCCTCTCCTGCAGGGCCAGTCAGAGTGTTAGCAGCAGCTACTTAGCCTGGTACCAGCAGAAACCTGGCCAGGCTCCCAGGCTCCTCATCTATGGTGCATCCAGCAGGGCCACTGGCATCCCAGACAGGTTCAGTGGCAGTGGGTCTGGGACAGACTTCACTCTCACCATCAGCAGACTGGAGCCTGAAGATTTTGCAGTGTATTACTGTCAGCAGTATGGTAGCTCACCGTGGACGTTCGGCCAAGGGACCAAGGTGGAAATCAAA
M1-32	M1	IgM	GAGGTGCAGCTGGTGGAGTCTGGGGGAGGCTTGGTCCAGCCTGGGGGGTCCCTGAGACTCTCCTGTGCAGTCTCTGGATTCACCTTTAGTAGCTATTGGATGAGCTGGGTCCGCCAGGCTCCAGGGAAGGGGCTGGAGTGGGTGGCCAACATAAAGCAAGATGGAAGTGAGAAATACTATGTGGACTCTGTGAAGGGCCGATTCACCATCTCCAGAGACAACGCCAAGAACTCACTGTATCTGCAAATGAACAGCCTGAGAGCCGAGGACACGGCCGTGTATTATTGTGCGAGAGAGCTGGGTAGTGGGTACTTCCAGCACTGGGGCCAGGGCACCCTGGTCACCGT	λ	CAGCTTGTGCTGACTCAATCGCCCTCTGCCTCTGCCTCCCTGGGAGCCTCGGTCAAGCTCACCTGCACTCTGAGCAGTGGGCACAGCAGCTACGCCATCGCATGGCATCAGCAGCAGCCAGAGAAGGGCCCTCGGTACTTGATGAAGCTTAACAGTGATGGCAGCCACAGCAAGGGGGACGGGATTCCTGATCGCTTCTCAGGCTCCAGCTCTGGGGCTGAGCGCTACCTCACCATCTCCAGCCTCCAGTCTGAGGATGAGGCTGACTATTACTGTCAGACCTGGGGCACTGGCATTCGGGTGTTCGGCGGAGGGACCAAGCTGACC
M1-33	M1	IgM	GAAGTGCAGCTGGTGGAGTCTGGGGGAGGCTTGGTACAGCCTGGCAGGTCCCTGAGACTCTCCTGTGCAGCCTCTGGATTCACCTTTGATGATTATGCCATGCACTGGGTCCGGCAAGCTCCAGGGAAGGGCCTGGAGTGGGTCTCAGGTATTAGTTGGAATAGTGGTAGCATAGGCTATGCGGACTCTGTGAAGGGCCGATTCACCATCTCCAGAGACAACGCCAAGAACTCCCTGTATCTGCAAATGAACAGTCTGAGAGCTGAGGACACGGCCTTGTATTACTGTGCAAAAGATAGCGGTAGCAGTGGCTGGTACTACTTTGACTACTGGGGCCAGGGAACCCTGGTCACCGT	λ	TCCTATGAGCTGACTCAGCCACCCTCAGTGTCCGTGTCCCCAGGACAGACAGCCAGCATCACCTGCTCTGGAGATAAATTGGGGGATAAATATGCTTGCTGGTATCAGCAGAAGCCAGGCCAGTCCCCTGTGCTGGTCATCTATCAAGATAGCAAGCGGCCCTCAGGGATTCCTGAGCGATTCTCTGGCTCCAACTCTGGGAACACAGCCACTCTGACCATCAGCGGGACCCAGGCTATGGATGAGGCTGACTATTACTGTCAGGCGTGGGACAGCAGCACGGGGGTGTTCGGCGGAGGGACCAAGCTGACC
M1-34	M1	IgM	CAGCTGCAGCTGCAGGAGTCGGGCCCAGGACTGGTGAAGCCTTCGGAGACCCTGTCCCTCACCTGCACTGTCTCTGGTGGCTCCATCAGCAGTAGTAGTTACTACTGGGGCTGGATTCGCCAGCCCCCAGGGAAGGGGCTGGAGTGGATTGGGAGTATCTATTATAGTGGGAGCACCTACTACAACCCGTCCCTCAAGAGTCGAGTCACCATATCAGTAGACACGTCCAAGAACCAGTTCTCCCTGAAGCTGAGCTCTGTGACCGCCGCGGACACGGCCGTGTATTACTGTGCGAGAGCCCCCGGTAACTGGGGTGCTTTTGATATCTGGGGCCAAGGGACAATGGTCACCGT	λ	TCCTATGAGCTGACTCAGCCACCCTCAGTGTCCGTGTCCCCAGGACAGACAGCCAGCATCACCTGCTCTGGAGATAAATTGGGGGATAAATATGCTTGCTGGTATCAGCAGAAGCCAGGCCAGTCCCCTGTGCTGGTCATCTATCAAGATAGCAAGCGGCCCTCAGGGATTCCTGAGCGATTCTCTGGCTCCAACTCTGGGAACACAGCCACTCTGACCATCAGCGGGACCCAGGCTATGGATGAGGCTGACTATTACTGTCAGGCGTGGGACAGCAGCACTTGGGTGTTCGGCGGAGGGACCAAGCTGACC
M1-35	M1	IgM	GAGGCGCAGCTGTTGGAGTCTGGGGGAGGCTTGGTACAGCCTGGGGGGTCCCTGAGACTCTCCTGTGCAGCCTCTGGATTCAGCTTTAGCAGCTCTGCCATGACCTGGGTCCGCCAGGCTCCAGGGAAGGGGCTGGAGTGGGTCTCATCTATTAGTGGAAGTGGTGTTAACACATACTATGCAGACTCCGTGAAGGGCCGGTTCACCATTTACAGAGACAATTCCAAGAACACGCTCTATCTGCAAATGAACAGCCTGAGAGCCGAGGACACGGCCGTATATTACTGTGCGAAAATCGCAGCAGCAGCTGGTATGGACTACTGGGGCCAGGGAACCCTGGTCACCGT	λ	CAGCCTGTGCTGACTCAATCATCCTCTGCCTCTGCTTCCCTGGGATCCTCGGTCAAGCTCACCTGCACTCTGAGCAGTGGGCACAGTAGCTACATCATCGCATGGCATCAGCAGCAGCCAGGGAAGGCCCCTCGGTATTTGATGAAGCTTGAAGGTAGTGGAAGCTACAACAAGGGGAGCGGAGTTCCTGATCGCTTCTCAGGCTCCAGCTCTGGGGCTGACCGCTACCTCACCATCTCCAACCTCCAGTCTGAGGATGAGGCTGATTATTACTGTGAGACTTGGGACACTAACACTCGGGTGTTCGGCGGAGGGACCAAGCTGACCGTCCTAG
M1-36	M1	IgM	CAGCTGCAGCTGCAGGAGTCCGGCTCAGGACTGGTGAAGCCTTCACAGACCCTGTCCCTCACCTGCGCTGTCTCTGGTGGCTCCATCAGCAGTGGTGGTTACTCCTGGAGCTGGATTCGGCAGCCACCAGGGAAGGGCCTGGAGTGGATTGGGTACATCTATCATAGTGGGAGCACCTACTACAACCCGTCCCTCAAGAGTCGAGTCACCATATCAGTAGACAGGTCCAAGAACCAGTTCTCCCTGAAGCTGAGCTCTGTGACCGCCGCGGACACGGCCGTGTATTACTGTGCCAGAGGAATCGGGGAGTTATTACTACTCCGGTTCGACCCCTGGGGCCAGGGAACCCTGGTCACCGT	λ	TCCTATGAGCTGACTCAGCCACCCTCAGTGTCCGTGTCCCCAGGACAGACAGCCAGCATCACCTGCTCTGGAGATAAATTGGGGGATAAATATGCTTGCTGGTATCAGCAGAAGCCAGGCCAGTCCCCTGTGCTGGTCATCTATCAAGATAGCAAGCGGCCCTCAGGGATTCCTGAGCGATTCTCTGGCTCCAACTCTGGGAACACAGCCACTCTGACCATCAGCGGGACCCAGGCTATGGATGAGGCTGACTATTACTGTCAGGCGTGGGACAGCAGCACTTCTGTGGTATTCGGCGGAGGGACCAAGCTGACC
M1-37	M1	IgM	CAGGTGCAGCTGGTGGAGTCTGGGGGAGGCGTGGTCCAGCCTGGGAGGTCCCTGAGACTCTCCTGTGCAGCCTCTGGATTCACCTTCAGTAGCTATGGCATGCACTGGGTCCGCCAGGCTCCAGGCAAGGGGCTGGAGTGGGTGGCAGTTATATCATATGATGGAAGTAATAAATACTATGCAGACTCCGTGAAGGGCCGATTCACCATCTCCAGAGACAATTCCAAGAACACGCTGTATCTGCAAATGAACAGCCTGAGAGCTGAGGACACGGCTGTGTATTACTGTGCGAAAGATCGGGGCTGGAACGACTACTACTACTACGGTATGGACGTCTGGGGCCAAGGGACCACGGTCACCGT	λ	CAGTCTGTGCTGACTCAGCCACCCTCAGCGTCTGGGACCCCCGGGCAGAGGGTCACCATCTCTTGTTCTGGAAGCAGCTCCAACATCGGAAGTAATTATGTATACTGGTACCAGCAGCTCCCAGGAACGGCCCCCAAACTCCTCATCTATAGGAATAATCAGCGGCCCTCAGGGGTCCCTGACCGATTCTCTGGCTCCAAGTCTGGCACCTCAGCCTCCCTGGCCATCAGTGGGCTCCGGTCCGAGGATGAGGCTGATTATTACTGTGCAGCATGGGATGACAGCCTGAGTGGTGTGGTATTCGGCGGAGGGACCAAGCTGACC
M1-38	M1	IgM	GAGGTGCAGCTGTTGGAGTCTGGGGGAGGCTTGGTACAGCCTGGGGGGTCCCTGAGACTCTCCTGTGCAGCCTCTGGATTCACCTTTAGCAGCTATGCCATGAGCTGGGTCCGCCAGGCTCCAGGGAAGGGGCTGGAGTGGGTCTCAGCTATTAGTGGTAGTGGTGGTAGCACATACTACGCAGACTCCGTGAAGGGCCGGTTCACCATCTCCAGAGACAATTCCAAGAACACGCTGTATCTGCAAATGAACAGCCTGAGAGCCGAGGACACGGCCGTATATTACTGTGCGAAAGTTGTGGTTACCCACGCCCTTCCCTACTACTACATGGACGTCTGGGGCAAAGGGACCACGGTCACCGT	λ	CAGTCTGTGTTGACGCAGCCGCCCTCAGTGTCTGCGGCCCCAGGACAGAAGGTCACCATCTCCTGCTCTGGAAGCAGCTCCAACATTGGGAATAATTATGTATCCTGGTACCAGCAGCTCCCAGGAACAGCCCCCAAACTCCTCATTTATGACAATAATAAGCGACCCTCAGGGATTCCTGACCGATTCTCTGGCTCCAAGTCTGGCACGTCAGCCACCCTGGGCATCACCGGACTCCAGACTGGGGACGAGGCCGATTATTACTGCGGAACATGGGATAGCAGCCTGAGTGTTTGGGTGTTCGGCGGAGGGACCAAGCTGACC
M1-39	M1	IgM	GAGGTGCAGCTGATGGAGTCTGGGGGAGGCTTGGTACAGCCTGGGGGGTCCCTGAGACTCTCCTGTTCAGCCTCTGGATTCACCTTTAGCAGCTATGCCATGACCTGGGTCCGCCAGGCTCCAGGGAAGGGGCTGGAGTGGGTCTCATCTATTAGTAGTAGTGGTGGTGGCACATACTACGCAGACTCCGTGAAGGGCCGGTTCATCATCTCCAGAGACAATTCCAAGAACACGCTGTATCTGCAAATGAACAGCCTGAGAGCCGAGGACACGGCCGTATATTACTGTGCGAAATTGGAGGCGGGAGCTAGTAATCACTGGGGCCAGGGAACCCTGGTCACCGT	λ	CAGCCTGTGCTGACTCAATCATCCTCTGCCTCTGCTTCCCTGGGATCCTCGGTCAAGCTCACCTGCACTCTGAGCAGTGGGCACAATAGCTACATCATCGCTTGGCATCAGCAGCAGCCAGGGAAGGCCCCTCGGTACTTGATGAAGCTTGAAGGTAGTGGAAACTACAACAAGGGGAGCGGAGTTCCTGATCGCTTCTCAGGCTCCAGCTCTGGGGCTGACCGCTACCTCACCATCTCCAACCTCCAGTCTGACGATGAGGCTAATTATTACTGTGAGACCTGGGACACTAACACTCGGGTGTTCGGCGGAGGGACCAAGCTGACCGTCCTAG
M1-40	M1	IgM	GAGGTGCAGCTGTTGGAGTCTGGGGGAGGCTTGGTACAGCCTGGGGGGTCCCTGAGACTCTCCTGTGCAGCCTCTGGATTCACCTTTAGCAGCTATGCCATGAGCTGGGTCCGCCAGGCTCCAGGGAAGGGGCTGGAGTGGGTCTCAGCTATTAGTGGTAGTGGTGGTAGCACATACTACGCAGACTCCGTGAAGGGCCGGTTCACCATCTCCAGAGACAAATCCAAGAATACGCTGTATCTGCAAATGAACAGCCTGAGAGCCGAGGACACGGCCGTATATTACTGTGCGAAAGTCGGGTATAATAGTGGCTTAGACTACTGGGGCCAGGGAACCCTGGTCACCGT	λ	CAGCCTGTGCTGACTCAATCATCCTCTGCCTCTGCTTCCCTGGGATCCTCGGTCAAGCTCACCTGCACTCTGAGCAGTGGGCACAGTAGCTACATCATCGCATGGCATCAGCAGCAGCCAGGGAAGGCCCCTCGGTATTTGATGAAGCTTGAAGGTAGTGGAAGCTACAACAAGGGGAGCGGAGTTCCTGATCGCTTCTCAGGCTCCAGCTCTGGGGCTGACCGCCACCTCACCATCTCCAACCTCCAGTCTGAGGATGAGGCTGATTATTACTGTGAGACCTGGGACAGTAACACTCGGGTGTTCGGCGGAGGGACCAAGCTGACCGTCCTAG
M1-41	M1	IgM	CAGATCACCTTGAAGGAGTCTGGTCCTACGCTGGTGAAACCCACACAGACCCTCACGCTGACCTGCACCTTCTCTGGGTTCTCACTCAGCACTAGTGGAGTGGGTGTGGGCTGGATTCGTCAGCCCCCAGGAAAGGCCCTGGAGTGGCTTGCACTCATTTATTGGGATGATGATAAGCGCTACAGCCCATCTCTGAAGAGCAGGCTCACCATCACCAAGGACACCTCCAAAAACCAGGTGGTCCTTACAATGACCAACATGGACCCTGTGGACACAGCCACATATTACTGTGCACACATACTATGGTTCGGGAATAATAACTGGTTCGACCCCTGGGGCCAGGGAACCCTGGTCACCGT	λ	AATTTTATGCTGACTCAGCCCCACTCTGTGTCGGAGTCTCCGGGGAAGACGGTAACCATCTCCTGCACCCGCAGCAGTGGCAGCATTGCCAGCAACTATGTGCAGTGGTACCAGCAGCGCCCGGGCAGTGCCCCCACCACTGTGATCTATGAGGATAACCAAAGACCCTCTGGGGTCCCTGATCGGTTCTCTGGCTCCATCGACAGCTCCTCCAACTCTGCCTCCCTCACCATCTCTGGACTGAAGACTGAGGACGAGGCTGACTACTACTGTCAGTCTTATGATAGCAGCAATCAGGTGTTCGGCGGAGGGACCAAGCTGACC
M2-1	M2	IgG	CAGGTGCAGCTGCAGGAGTCGGGCCCAGGACTGGTGAAGCCTTCGGAGACCCTGTCCCTCACCTGCACTGTCTCTGGTGGCTCCATCAGAGGTCACTACTGGAGCTGGATTCGGCAGCCCCCAGGGAAGGGACTGGAGTGGATTGGGTACATCTACTCCAGTGGGAGCACCAACTACAAGTCCTCCCTCAAGAGTCGAGTCACCATATCAGTGGACACGTCCAAGAACCAGTTCTCCCTGAAGTTGAGTTCTGTGACCGCCGCAGACACGGCCGTGTATTACTGTGCGAGATCTGGGTTCCATTTGGGGTGGTTATTATTTGGTTTTGATATCTGGGGCCAAGGGGCAATGGTCACCGTCTCTTCA	λ	AGTTTTATGCTGACTCAGCCCCACTCTCTGTCGGAGTCTCCGGGGAAGACGGTCACCATCTCCTGCACCCGCAGCAGTGGCAACATTGCCAACAACTATGTGCAGTGGTACCAGCAGCGCCCGGGCAGTTCCCCCACCAGTGTGATTTATGAGGATAACCAAAGACCCTCTGGGGTCCCTGAGCGGTTCTCTGGCTCCATCGACAGCTCCTCCAACTCTGCCTCCCTCACCATCTCTGGACTGAAGACTGAGGACGAGGCTGACTACTACTGTCAGTCTTATGATAGCAGCAATCAGGGAGTGTTCGGCGGAGGGACCAAGCTGACCGTCCTA
M2-2	M2	IgG	GAGGTGCAGGTGGTGGAGTCTGGGGGAGGCTTGGTACAGCCTGGAGGGTCCCTGAGACTCTCCTGTGCAGCCTCTGGATTCACCTTCAGTTATTATGCCATGAACTGGGTCCGCCAGGCTCCAGGGAAGGGGCTGGAGTGGGTTTCATACATTAGAAGTGGTGGTACTAACGCATACTACGCAGACTCTGTGAAGGGCCGATTCACCATCTCCAGAGACAACGCCAAGAACTCACTGTATCTGCAAATGAACAGCCTGAGGGCCGAGGACACGGCTGTTTATTACTGTGCGAGGATTAATGTGGTTCGGGGAGTTATCATGACAAGGGGGTGGTTCGACCCCTGGGGCCAGGGAACCCTGGTCACCGTCTCCTCA	λ	TCCTATGTGCTGACTCAGCCACCCTCAGTGTCAGTGGCCCCAGGAAAGACGGCCAGGATTGCCTGTGGGGGAAACAACATTGTAATTAAAAGTGTGCACTGGTACCAGCAGAAGCCAGGCCAGGCCCCCGTGCTGGTCATCTATTCTGATAGCGACCGGCCCTCAGGCATCCCTGCGCGATTCTCTGGCTCCAACTCTGGGAACACGGCCACCCTGACCATCAGCAGGGTCGAGGCCGGGGATGAGGCCGACTATTACTGTCAGGTGTGGGATAGTAGTAGTGATCATTATGTCTTCGGAACTGGGACCAAGGTCACCGTCCTA
M2-3	M2	IgG	CAGGTGCAGCTGGTGGAGTCTGGGGGAGGCGTGGTCCAGCCTGAGAGGTCCCTGAGACTCTCCTGTGCAGCCTCTGGATTCATCTTTAGTTCCTATGGCATGCACTGGGTCCGCCAGGCTGCAGGCAAGGGGCTGGAGTGGGTGGCAATGTTATCATACGATGGAAGTTATAAATACTATTCAGACTCCGTGAGGGGCCGATTCACCATCTCCAGAGACAATTCCAAGAACACGGTGTATCTGCAAATGAACAGCCTGCGAGCTGAGGACACGGCTGTGTATTACTGTGCGAAAAAATCCCCCTCCTACTACGCTATGGACGTCTGGGGCCAAGGGACCACGGTCACCGTCTCCTCA	κ	GACATCCAGATGACCCAGTCTCCATCTTCCGTGTCTGCATCTGTAGGAGACAGAGTCTCCATCACTTGTCGGGCGAGTCAGGATATTAGCAACTGGTTAGCCTGGTATCAGCAGAAACCAGGGAAAGCCCCTAAGCTCCTGATCTATGCTGCATCCAGTTTGCAAAGTGGGGTCCCATCAAGGTTCAGCGGCAGTGGATCTGGGACAGATTTCACTCTCACCATCAGCGGCCTGCAGCCTGAAGATTTTGCAACTTACTATTGTCAACAGGTTAACGATTTCCCTCTCACTTTCGGCGGAGGGACCAAGGTGGAGATCAAA
M2-4	M2	IgG	GAGGTGCAACTGGTGGAGTCTGGGGGAGGCCTGGTCAAGCCTGGGGGGTCCCTGAGACTCTCCTGTGCAGCGTCTGGATTCACCTTCAGTACCTCCTACATGAACTGGGTCCGCCAGGCTCCAGGGAAGGGGCTGGAGTGGGTCTCATCCATTAGTGACAGTAGTAGTTACATATACTACGCAAACTCAGTGAAGGGCCGATTCGCCATCTCCAGAGACAACGCCCAGAACTCACTGTTTCTGGAAATGAACAGCCTGAGAGCCGAGGACACGGCTATATATTACTGTGCGAGAAGGAGGGGTCTTACGGGCAGCAGCCCGGCGGATATTGACTCTTGGGGCCAGGGAACCCTGGTCACCGTCTCCGCA	λ	TCCTATGTGTTGACTCAGCCACCCTCAGTGTCAGTGGCCCCAGGAGAGACGGCCAGGATTACCTGTTGGGGACACAACATTGGGGGTAAAAGTGTGCACTGGTACCAGCAGAAGCCAGGCCAGGCCCCTGTTTTGGTCATCTATTATGATACCGACCGGGCCTCAGGGATCCCTGAGCGGTTCTCTGGCTCCAACTCTGGGAACACGGCCACCCTGACCATCAGCAGGGTCGAAGTCGGGGATGAGGCCGACTATTACTGTCAGGTGTGGGACGGTGATAGTGATCATGTGGTATTCGGCGGAGGGGCCAAGTTGACCGTCCTG
M2-5	M2	IgG	CAGGTGCAGCTGCAGGAGTCGGGCCCAGGACTGGTGAAGCCTTCGGAGACCCTGTCCCTCACCTGCACTGTCTCTGGTGGCCCCATCAGTAGTTACTACTGGAGCTGGATCCGGCAGGCCCCAGGGAAGGGACTGGAGTGGATTGGGTATATCTATTACAGTGGGAGCACCAACTACAACCCCTCCCTCAAGAGTCGAGTCATCATATCGGTAGACACCTCCAAGAACCAATTCTCCCTGAAGCTGAGCTCTGTGACCGCTGCGGACACGGCCGTGTATTACTGTGCGACAGTAAGGCCGCGGGGATACGGTATGGACGTCTGGGGCCAAGGGACCACGGTCACCGTCTCCTCA	κ	GAAATTGTGTTGACGCAGTCTCCAGGCACCCTGTCTTTGTCTCCAGGGGAAAGAGCCACCCTCTCCTGCAGGGCCAGTCAGAGTGTTAGCAGCAGCTACTTAGCCTGGTACCAGCAGAAACCTGGCCAGGCTCCCAGGCTCCTCATCTATGGTGCATCCAGCAGGGCCACTGGCATCCCAGACAGGTTCAGTGGCAGTGGGTCTGGGACAGACTTCACTCTCACCATCAGCAGACTGGAGCCTGAAGATTTTGCAGTGTATTCCTGTCAGCAGTATGCTACCTCACCGTGGACGTTCGGCCAAGGGACCAGGGTGGAAATCAAAC
M2-6	M2	IgG	CAGGTGCAGCTACAGCAGTGGGGCGCAGGACTGTTGAAGCCTTCGGAGACCCTGTCCCTCACCTGCGCTGTCTATGGTGGGTCCTTCAGTGGTTACTACTGGAGCTGGATCCGCCAGCCCCCAGGGAAGGGGCTGGAGTGGATTGGGGAAATCAATCATAGTGGAAGCACCAACTACAACCCGTCCCTCAAGAGTCGAGTCACCATATCAGTAGACACGTCCAAGAACCAGTTCTCCCTGAAGCTGAGCTCTGTGACCGCCGCGGACACGGCTGTGTATTACTGTGCGAGAAGGGGCATGACTTACGTTCACCTAGACAACTGGTTCGACCCCTGGGGCCAGGGAACCCTGGTCACCGTCTCCTCA	λ	TCTTCTGAGCTGACTCAGGACCCTGCTGTGTCTGTGGCCTTGGGACAGACAGTCAGGATCACATGCCAAGGAGACAGCCTCAGAAGCTATTATGCAAGCTGGTACCAGCAGAAGCCAGGACAGGCCCCTGTACTTGTCATCTATGGTAAAAACAACCGGCCCTCAGGGATCCCAGACCGATTCTCTGGCTCCAGCTCAGGAAACACAGCTTCCTTGACCATCACTGGGGCTCAGGCGGAAGATGAGGCTGACTATTACTGTAACTCCCGGGACAGCAGTGGTAACCACTGGGTGTTCGGCGGAGGGACCAAGCTGACCGTCCTA
M2-7	M2	IgG	GAGGTGCAGCTGGTGGAGTCTGGGGGAGGCCTGGTCAAGCCTGGGGGGTCCCTGAGACTCTCCTGTGCAGCCTCTGGATTCACCTTCAGTAGCTATAGCATGAACTGGGTCCGCCAGGCTCCAGGGAAGGGGCTGGAGTGGGTCTCATCCATTAGTAGTAGTAGTAGTTACATATACTACGCAGACTCAGTGAAGGGCCGATTCACCATCTCCAGAGACAACGCCAAGAACTCACTGTATCTGCAAATGAACAGCCTGAGAGCCGAGGACACGGCTGTGTATTACTGTGCGAGAGATGGATTATTACCGGGGCCGGGGGAAGCTTTTGATATCTGGGGCCAAGGGACAATGGTCACCGTCTCTTCA	λ	CAGTCTGTGCTGACTCAGCCACCCTCAGCGTCTGGGACCCCCGGGCAGAGGGTCACCATCTCTTGTTCTGGAAGCAGCTCCAACATCGGAAGTAATACTGTAAACTGGTACCAGCAGCTCCCAGGAACGGCCCCCAAACTCCTCATCTATAGTAATAATCAGCGGCCCTCAGGGGTCCCTGACCGATTCTCTGGCTCCAAGTCTGGCACCTCAGCCTCCCTGGCCATCAGTGGGCTCCAGTCTGAGGATGAGGCTGATTATTACTGTGCAGCATGGGATGACAGCCTGAATGGTTGGGTGTTCGGCGGAGGGACCAAGCTGACCGTCCTA
M2-8	M2	IgG	GAGGTGCAGCTGTTGGAGTCTGGGGGAGGCTTGGTACAGCCTGGGGGGTCCCTGAGACTCTCCTGTGCAGCCTCTGGATTCACCTTTAGCAACTATGCCATGAACTGGGTCCGCCAGGCTCCGGGGAAGGGACTGGAGTGGGTCTCAGGTATTAGTGATAGTGCTTTTGACACATACTACGCAGACTCCGTGAAGGGCCGATTCACCATCTCCAGAGACAACTCCAAGAGCACGCTGTATCTGCAAATGAACAGCCTGAGAGCCGAGGACACGGCCGTATATTACTGTGCGAAGGATTCCCCCCGACGTATTACGATTTTTTCAGTGGTTATACACTACTTTGATTTGTGGGGCCAGGGAATCCTGGTCACCGTCTCCTCA	κ	GACATCCAGATGACCCAGTCTCCATCCTCCCTGTCTGCATCTGTAGGAGACAGAGTCACCATCACTTGCCGGGCGAGTCGGGGCATTAGCAATTATTTAGCCTGGTATCAGCAGAAACCAGGGAAAGTTCCTAAGCTCCTGATCTATGCTGCATCCACTTTACAATCAGGGGTCCCATCTCGGTTCAGCGGCAGTGGATCTGGGACAGATTTCACTCTCACCATCAGTGGCCTGCAGCCTGAAGATGTTGCAACTTATTACTGTCAAAATTATTACAGTGCCCCGATCACCTTCGGCCAAGGGACACGACTGGAAATTAAA
M2-9	M2	IgG	GAGGTGCAGCTGGTGGAGTCTGGGGGAGGCCTGGTCAAGCCTGGGGGGTCCCTGAGACTCTCCTGTGCAGCCTCTGGATTCACCTTCAGCAGCAATAGCTTGAACTGGGTCCGCCAGGCTCCAGGGAAGGGGCTGGAGTGGGTCTCATCCATTAGTAGTAGTAGTAGGTACATATACTACGCAGACTCAGTGAAGGGCCGATTCACCGTCTCCAGAGACAACGCCAAGAACTCACTGTATCTGCAAATGAACAGCCTGAGAGCCGAGGACACGGCTGTGTATTACTGTGCGAGAGATGCGACGAAGTATTACTATGATAGTAGTGATTTTTACCGCAATAACTGCATGGACGTCTGGGGCAAAGGGACCACGGTCACCGTCTCCTCA	κ	GACATCCAGATGACCCAGTCTCCATCCTCCCTGTCTGCGTCTGTTGGAGACAGAGTCACCGTCACTTGCCGGGCAGGTCAGAGCATTAGCAACAATTTAAATTGGTATCAGCAGAAACCAGGGAAAGTCCCTAAGCTCCTGATCTATGGTGCATCCAGTCTGCAAAGGGGGGTCCCATCAAGGTTCAGTGGCAGTGGATCTGGGACAGATTTCACTCTCACCATCAGCAGTCTGCAACCTGAAGATTTTGCAACTTACTTCTGTCAGCAGAGTTACAGTACCCCGCTCACTTTCGGCGGAGGGACCAAGGTGGATATCAAA
M2-10	M2	IgG	CAGGTGCAGCTGCAGGAGTCGGGCCCAGGACTGGTGAAGCCTTCGGAGACCCTGTCCCTCACCTGCACTGTCTCTGGTGGCTCCATCAGTAGTTACTACTGGAGCTGGATCCGGCAGCCCCCAGGGAAGGGATTGGAGTGGATTGGTTATGTCTATTACAGGGGGTACACCACCTTCAACCCCTCCCTCGAGAGTCGAGTCACCATATCAGTAGACACGTCCAAGAACCAGTTCTCCCTGAAGCTGAGCTCTGTGACCGCCGCAGACACGGCCGTCTATTACTGTGCGAGGTTACGACGGCAGCGAGATGCTTTTGATATCTGGGGCCAAGGGACAATTGTCACCGTCTCTTTA	κ	GAAATTGTGTTGACGCAGTCTCCAGGCACCCTGTCTTTGTCTCCAGGGGAAAGAGCCACCCTCTCCTGCAGGGCCAGTCAGAGTGTTAGCAGCAGCTACTTAGCCTGGTACCAGCAGAAACCTGGCCAGGCTCCCAGGCTCCTCATGTATGGTGCATCCAGCAGGGCCACTGGCATCCCAGACAGGTTCAGTGGCAGTGGGTCTGGGACAGACTTCACTCTCACCATCAGCAGACTGGAGCCTGAAGATTTTGCAGTGTATTACTGTCAGCAGTATGGTAGCTCAACTGGGTACACTTTTGGCCAGGGGACCAAGCTGGAGATCAAAC
M2-11	M2	IgG	CAGCTGCAGCTGCAGGAGTCGGGCCCAGGACTGGTGAAGCCTCCGGACACCCTGTCCCTCACCTGCATTGTCTCTGGTGGCTCCATCAGCAGTAGTAATTACTACTGGGGCTGGATCCGCCAGCCCCCAGGGAAGGGACTGGAGTGGATTGGGAATATCTATTATAGTGGGAGCACCTACTACAATCCGTCCCTCAAGAGTCGAGTCACCATATCCGTAGACACGTCCAAGAACCAGTTCTCCCTGAAGCTGAGCTCTGTGACCGCCGCAGACACGGCTGTGTATTACTGTGCGAGACGTAAACTCAGTCGGGGTGTCCTACTGGTCTATGCTCCCTTTGACTACTGGGGCCAGGGAACCCTGGTCACCGTCTCCTCA	λ	TCCTATGATCTGACTCAGCCACCCTCAGTGTCAGTGGCCCCAGGAAAGACGGCCAGGATTACCTGTGGGGGAAACAACATTGGAAGTAAAAGTGTGCATTGGTACCAGCAGAAGCCAGGCCAGGCCCCTGTGCTGGTCATCTCTTATGCTAGCGACCGGCCCTCAGGGATCCCTGCGCGATTCTCTGGCTCCAACTCTGAGAACACGGCCACCCTGACCATCAGCAGGGTCGAGGCCGGGGATGAGGCCGACTATTACTGTCAGGTGTGGGATAGTGGTAGTGATCTCGTTGTATTCGGCGGCGGGACCAAGCTGACCGTCCTA
M2-12	M2	IgG	CAGGTGCAGCTGGTGGAGTCTGGGGGAGGCGTGGTCCAGCCTGGGAGGTCCCTGAGACTCTCCTGTACAGCCTCTGGATTCACCTTCAATAGTTATGGCATGCACTGGGTCCGCCAGGCTCCAGGCAAGGGGCTGGAGTGGGTGGCAGTTATATCATATGATGGAAATGGTGAATACTATGCAGACTCCGTGAAGGGCCGATTCACCATCTCCAGAGACAATTCCGAGAACACGCTGTATCTGCAAATGAACAGCCTGAGAACTGAGGACACGGCTGTGTACTTCTGTGCGAGAGTGATGTATTACTTTCATTCGGGGGATGCTCTTGAAGTCTGGGGCCAAGGGACAAGGGTCACCGTCTCTTCA	κ	GACATCCAGATGACCCAGTCTCCATCCTCCCTGTCTGCATCTGTAGGAGACAGAGTCACCATCACTTGCCGGGCGAGTCAGGTCATTGGCAATTATTTAGCCTGGTATCAGCAGAAACCAGGGAAAGTTCCTAAGCTCCTGATCTATGGTGCATCCACTTTGCAATCAGGGGTCCCATCTCGGTTCAGCGGCAGTGGATCTGGGACAGATTTCACTCTCACCATCAGCAGCCTGCAGCCTGAAGATGTTGCAACTTATTACTGTCAAAGATATAACAGTGCCCCTCCGTACACTTTTGGCCAGGGGACCAAGCTGGAGATCAAA
M2-13	M2	IgG	CAGGTGCAGCTGCAGGAGTCGGGCCCAGGACTGGTGAAGCCTTCGGAGACCCTGTCCCTCACCTGCACTGTCTCTGGTGCCTCCATCAGCACTGATGATTACTACTGGGGCTGGATCCGCCAGCCCCCAGGGAAGGGGCTGGAGTGGATTGGGACTATTTATTATACTGGGACCACCTACTACAACCCGTCCCTCCAGAGTCGAGTCACCCTGTCCACAGACACGTCGAAGAACCAGTTTTCCCTGAAGGTGAGCGCTGTGACCGCCGCAGACACGGCTGTCTATTACTGTGCGAGACGCCCCGCCCTAGCACTGACTGGCACCGGCCGTCTCACATTTGACTACTGGGGCCAGGGAGCCCTGGTCATCGTCTCCTCA	κ	GACATCCAGATGACCCAGTCTCCTTCCACCCTGTCTGCATCTGTAGGAGACAGTGTCACCATCGCTTGCCGGGCCAGTCAGAGTATTGGTCTCTGGTTGGCCTGGTATCAGCAGATGCCAGGGAAAGCCCCTAACCTCCTGATCTATAAGGCATCTACTTTAGAAGGTGGGGTCCCATCAAGATTCCGCGGCAGTGGATCTGGGACAGAATTCTCTCTCACCATCAGCAGCCTGCAGCCTGATGATTTTGCAACTTATTACTGCCAACAGTATGATTCTTATCCTTGGACGTTCGGCCAAGGGACCAAGGTGGACATCAAA
M2-14	M2	IgG	CAGGTGCAGCTGGTGGAATCTGGGGGAGGCGTGGTCCAGCCTGGGAGGTCCCTGAGACTCTCCTGTACAGGCTCTGGACTCAACTTCAGAACTTATGGCATGCACTGGGTCCGCCAGGCTCCAGGCAAGGGGCTGGAGTGGGTGGCAGTTATATCATATGATGGAAGTAATAAATATTATGCAGAATCTGTGAAGGGCCGATTCACCATCTCCAGAGACAATTCCAAGGAAACGCTGTATTTGCAAATGAACAGCCTGAGAGCTGAGGACACGGCTGTGTATTCCTGTGCGAAAGATCAGGGGGGAGCAGTGGCTGGTACAGTCGGAATCTACGGTATGGACGTCTGGGGCCAAGGGACCACGGTCACCGTCTCCTCA	κ	GACATCCAGATGACCCAGTCTCCATCCTCCCTGTCTGCATCTGTCGGAGACAGAGTCACCATCACTTGCCGAGCAAGTCAGAGCATTAACAACTATTTAAATTGGTATCACCAGAAACCAGGGAAAGCCCCTAACCTCCTGATCTATACTGCATCCACTTTGCAAAGTGGGGTCCCATCAAGGTTCAGTGGCGGTGGATCTGGGACAGATTTCACTTTAAACATCAGCAGTCTGCACCCTGAAGATTTTGCAACTTACTACTGTCAACAGAGTTACGGTACCCCGATCACCTTCGGCCAAGGGACACGACTGGAGATTACT
M2-15	M2	IgG	GAGGTGCAGCTGTTGGACTCTGGGGGAGGCTTGGTACAGCCTGGGGGGTCCCTGAGACTCTCCTGTGCAGCCTCTGGATTCACCTTTAGCAGCTATGCCATGACCTGGGTCCGCCAGGCTCCAGGGAAGGGGCTGGAGTGGGTCTCAGCTATTAGTGGCAGTGGTGGTACCACATACTACGCAGACTCCGTGAAGGGCCGGTTCACCATCTCCAGAGACAATTCCAAGAACACGCTGTATCTGCAAATGAACAGCCTGAGAGCCGAGGACACGGCCGTATATTACTGTGCGAAGAATGATTACGTTTGGGGGAGTTATCCCTTTGACTACTGGGGCCAGGGAACCCTGGTCACCGTCTCCTCA	κ	GACATCCAGATGACCCAGTCTCCATCCTCACTGTCTGCATCTGTAGGAGACAGAGTCACCATCACTTGTCGGGCGAGTCAGGGTATTAGCAGCTGGTTAGCCTGGTATCAGCAGAAACCAGAGAAAGCCCCTAAGTCCCTGATCTATGCTGCATCGAGTTTGCAAAGTGGGGTCCCATCAAGGTTCAGCGGCAGTGGATCTGGGACAGATTTCACTCTCACCATCAGCAGCCTGCAGCCTGAAGATTTTGCAACTTATTACTGCCAACAGTATAATAGTTACCCGCTCACTTTCGGCGGAGGGACCAAGGTGGAGATCAAA
M2-16	M2	IgG	CAGGTTCAGTTGGTGCAGTCTGGAGCTGAGGTGAAGAAGCCCGGGGCCTCAGTGAAGGTCTCCTGCAAGGCTTCTGGTTACACCTTCACCAATTATGGTATCAGTTGGGTGCGACAGGCCCCTGGACAAGGACTTGAGTGGATGGGATGGATCAGCGCTAATAATGTTAACACAAAATATGCACAGAAGTTTCAGGGCAGAGTCACCATGACCACAGACACATCCACGAGCACAGCCTACATGGAGCTGAGGAGCCTGAGATCTGACGACACGGCCGTGTATTACTGTGCGAGAGGGCTGGATCAACAGTTTTACTATGATAGTACTGGACGTAGGAGGACATACTTCTCCTATTACATGGACGTCT	λ	CAGATTGTGGTGACCCAGGAGCCTTCGTTCTCAGTGTCCCCTGGAGGGACAGTCACGCTCACTTGTGGGTTGACGACTGGCTCAGTCTCTATTAATAATTACGCCAGCTGGTACCAGCAGACCCCAGGCCAGGCTCCACGCACCCTCATCTACAGCACAGACAGTCGCTCTTCTGGGGTCCCTGATCGCTTCTCTGGCTCCATCCTTGGGAACAAAGCTGCCCTCATCATCACGGGGGCCCAGGCAGACGATGAGTGTGATTATCACTGTGCACTCTATATGGGCAGTGGCATTTGGTTATTCGGCGGAGGGACCAAGCTGACCGTCCTA
M2-17	M2	IgG	CAGGTGCAGCTGGTGCAGTCTGGGGCTGAGGTGAAGAAGCCTGGGGCCTCAGTGAAGGTCTCCTGCAAGGCTTCTGGATACACCTTCACCGGCTACTATATGCACTGGGTGCGACAGGCCCCTGGACAAGGGCTTGAGTGGATGGGATGGATCAACCCTAACAGTGGTGGCACAAACTATGCACAGAAGTTTCAGGGCTGGGTCACCATGACCAGGGACACGTCCATCAGCACAGCCTACATGGAGCTGAGCAGGCTGAGATCTGACGACACGGCCGTGTATTACTGTGCGAGACTAAATTACGATTTTTGGAGTGGCCCAAGCTCGTACTACTTTGACTACTGGGGCCAGGGAACCCTGGTCACCGTCTCCTCA	λ	CAGTCTGCCCTGACTCAGCCTCCCTCCGCGTCCGGGTCTCCTGGACAGTCAGTCACCATCTCCTGCACTGGAACCAGCAGTGACGTTGGTGGTTATAACTATGTCTCCTGGTACCAACAGCACCCAGGCAAAGCCCCCAAACTCATGATTTATGAGGTCAGTAAGCGGCCCTCAGGGGTCCCTGATCGCTTCTCTGGCTCCAAGTCTGGCAACACGGCCTCCCTGACCGTCTCTGGGCTCCAGGCTGAGGATGAGGCTGATTATTACTGCAGCTCATATGCAGGCAGCAACAATTTCGATGTGGTATTCGGCGGAGGGACCAAGCTGACCGTCCTA
M2-18	M2	IgG	CAGGTCCAACTTGTGCAGTCTGGGGCTGAGGTGAAGAAGCCTGGGGCCTCAGTGAAACTTTCCTGCAAGGCTTCTGGATACACCTTCATTACCTATGCTTTGCATTGGGTGCGCCAGGCCCCCGGACAAAGGCTTGAGTGGATGGGATGGATCAACGCTGGCAATGGTAACACAGAATATTCACAGAAGTTCCAGGGCAGAGTCACCATTACCAGGGACACATCCGCGAGCACAGCCTACATGGAGGTGAGCAGCCTGAGATCTGAAGACACGGCTGTTTATTACTGTGCGAGACGGCCGGCCCGGGGAGGATACAGCAATGGTTACGACTATTGGGGCCAGGGAACTCTGGTCACCGTCTCCTCA	κ	GATATTGTGATGACTCAGTCTCCACTCTCCCTGCCCGTCACCCCTGGAGAGCCGGCCTCCATCTCCTGCACGTCTAGTCAGAGCCTCCTCCATAGTAATGGATACAACTATTTGGATTGGTACCTGCAGAAGCCAGGGCAGTCTCCACAGCTCCTGATCTATTTGGGTTCTACTCGGGCCTCCGGGGTCCCTGACAGGTTCAGTGGCAGTGGATCAGGCACAGATTTTACACTGAAAATCAGCAGAGTGGAGGCTGAAGATGTTGGGGTTTATTACTGCATGCAAGCTCTACAAACTCCTCCGACTTTCGGCCCTGGGACCAAAGTGGATATCAAA
M2-19	M2	IgG	GAGGTGCAACTGTTGGAGTCTGGGGGAGACTTGGTCCAGCCTGGGGGGTCCCTGAGACTCTCCTGTACAACCTCAGGATTCACGTTTACTAGTTATCCCATGAGCTGGGTCCGCCAGGCTCCAGGGAAGGGGCTGGAGTGGGTCGCAACTATTAGTGGGAGTGGTGGTACCACATACCTCGCAGACTCCGTGAAGGGCCGGTTCACCATCTCCAGAGACAATTCCAAGGACATGGTGTATCTACTAATGAACAGCCTGGGAACCGAGGACACGGCCGTGTATTTCTGTGCGAAAGAGTTGCACTTTTTGACTGGTTACCGTTGGGGTTCCCAACCTGACTATACCTTTGACTCCTGGGGCCAGGGAACCCTGGTTACCGTCTCCTCA	λ	CAGTCTGCCCTGACTCAGCCTGCCTCCGTGTCTGGGTCTCCTGGACAGTCGATCACCATCTCCTGCACTGGAACCGGCAGTGACGTTGGTCGTTATAACTATGTCTCCTGGTACCAACAACACCCCGGCAAAGCCCCCAAACTCATGATCTATGAAGTCACAAAGCGGCCCTCAGGTGTTTTTACTCGCTTCTCTGGCTCCAAGTCTGGCGACACGGCCTCCCTGACCATCTCTGGGCTCCAGCCTGAAGACGAGGCTGATTATTTTTGCAGCTCATATACAACCAGCAGCACTCTCGTCTTCGGAACTGGGACCAGGGTCACC
M2-20	M2	IgG	CAAGTACAGCTGGTGGAGTCTGGGGGAGGCGTGGTCCAGCCTGGGAGGTCCCTGAGACTCTCCTGTGCAGCCTCTGGATTCACCTTCAGTACTTATATTATGCAATGGGTCCGTCAGGCTCCAGGCAAGGGGCTGGAGTGGGTGGCAGTCATATCACCTGATGGAAGAACTGCACACCACGCAGACTCCGTGAAGGGCCGATTCACCACCTCCAGAGACAATTCCAAGAACACACTGTTTTTGCAAATGAACAGCCTGAGACCTGAAGACACGGCTGTGTATTACTGTGCGGGCGTGGGGCCCTGGGGCCAGGGAATGCTGGTCACCGTCTCCTCA	κ	GACATCCAGATGACCCAGTCTCCATCCTCCCTGTCTGCATCTATAGGAGACAGAGTCACCATCACTTGCCGGGCGAGTCAGGACATTAGCAATTATTTAGCCTGGTATCAGCAGAAACCAGGGAAAGCTCCAAAACTCCTGATGTATGCTGCATCCACATTGCAATCAGGGGCCCCATCTCGGTTCAGGGGCGGTGGATCTGGGACAGATTTCGCTCTCACCATCAGCAGCCTGCAGCCTGAAGATGTTGCAACTTATTACTGTCAAAAGTATAACAGTGCCCCGTGGACGTTCGGCCAAGGGACCAAGGTGGAAATCAAA
M2-21	M2	IgG	CAGGTGCAGCTGCAGGAGTCGGGCCCAGGACTGGTGAAGCCTTCACAGACCCTGTCCCTCACCTGCACTGTCTCTGGCGGCTCCATCAACACTGGCGGTTACTACTGGAGCTGGATTCGCCAGGACCCAGGGCAGGGCCTGGAGTGGATTGGGTACATCTATCACACTGGGCACACCTACTACAACCCGTCCCTCGAGAGTCGAATCACCATATCTCTAGCCACGTCTAAGAACCTCTTCTCCCTGAGGCTGAGTTCTGTGACTGCCGCGGACACGGCCGTGTATTTCTGTGCGAGAGGCAAACGAAGTGAAGACTACGGTGGTAACTCGATCTTTGACTCCTGGGGCCAGGGAGCCCTGGTCACCGTCTCCTCA	κ	GACATCGTGATGACCCAGTCTCCAGACTCCCTGCCTGTGTCTCTGGGCGAGAGGGCCACCATCAACTGCAAGTCCAGCCAGAGTCTTTTATACAGCTCCACCAATAAGAACTATTTAGCTTGGTACCAGCAGAAACCAGGACAGTCTCCTAAGTTGCTCATTTACTGGGCATCTACCCGGGAATCTGGGGTCCCTGACCGATTCAGTGGCAGCGGGTCTGGGACAGATTTCACTCTCACCATCACCAGCCTGCAGGCTGAAGATGTGGCAGTTTATTACTGTCACCAATATTATACTATTCCTCACACTTTTGGCCAGGGGACCAAGCTGGACATCAAA
M2-22	M2	IgG	GAGGTGCAGCTGTTGGAGTCTGGGGGAGGCTTGGTACAGCCTGGGGGGTCCCTGAGACTCTCCTGTGCAGCCTCTGGATTCACCTTTAGCAGCTATGCCATGAGCTGGGTCCGCCAGGCTCCAGGGAAGGGGCTGGAGTGGGTCTCAGCTATTAGTGGTAGTGGTGGTAGCACATACTACGCAGACTCCGTGAAGGGCCGGTTCACCATCTCCAGAGACAATTCCAAGAACACGCTGTATCTGCAAATGAACAGCCTGAGAGCCGAGGACACGGCCGTATATTACTGTGCGAAAGATCGGGTTTCGACGTATTACGATTTTTGGAGTGGTTATTACGACCGCCCGAACTTTGACTACTGGGGCCAGGGAACCCTGGTCACCGTCTCCTCA	λ	CAGTCTGTGCTGACTCAGCCACCCTCAGCGTCTGGGACCCCCGGGCAGAGGGTCACCATCTCTTGTTCTGGAAGCAGCTCCAACATCGGAAGTAATTATGTATACTGGTACCAGCAGCTCCCAGGAACGGCCCCCAAACTCCTCATCTATAGGAATAATCAGCGGCCCTCAGGGGTCCCTGACCGATTCTCTGGCTCCAAGTCTGGCACCTCAGCCTCCCTGGCCATCAGTGGGCTCCGGTCCGAGGATGAGGCTGATTATTACTGTGCATCATGGGATGACAGCCTGAGTGGTCCGGTGTTCGGCGGAGGGACCAGGCTGACC
M2-23	M2	IgG	GAGGTGCAGCTGGAACAGTCTGGAGCAGAGGTGAAAAAGCCCGGGGAGTCTCTGAAGATCTCCTGTAAGGCTTCTGGATACAGTTTTGCCAGACACTGGATCGGCTGGGTGCGCCAGACGCCCGGGAAAGGCCTGGAGTGGATGGGAATCATCTATCCTGGTGACTCTGAGACCAGATACAGCCCGTCCCTCCAAGGCCAGGTCACCATCTCAGTGGACAACTCCATCATCACCGCCTACCTACAGTGGAACAGCCTAAAGGCCTCGGACACCGGCATGTATTACTGTGCGAGACTGTCCCCCGAATATTGTAGTGGAAACAGCTGCTTGTACTGGTACTTCGATCTCTGGGGCCGTGGCACCCTGGTCACTGTCGCCTCA	λ	TCCTCTGAGCTGACACAGCCACCCTCGGTGTCAGTGTCCCCAGGACAGACGGCCAAGATCACCTGCTCTGGAGATGTATTGGCAAAGCAATATGTTTATTGGTACCAGCAGAAGTCAGGCCAGGCCCCTGTCCTGCTGATATATAAAGACAAGGAGAGGCCCTCAGGGATCCCTGAGCGATTCTCTGGCTCTACCTCAGGGACAACAGTCACGTTGACCATCAGCGGAGTCCAGGCAGAAGACGAGGCTGACTATTACTGTCAATCAGCAGACAGTAGTGGTTTTCATTGGTTGTTCGGCGGAGGGACCAAGGTGACC
M2-24	M2	IgG	GAAGTGCACCTGGTGGAGTCTGGGGGAGGCTTGGTACAGCCGGGCAGGTCCCTGAGACTCTCCTGTGCAGCCTCTGGATTCACGTTTGATGATTATGCCATGCACTGGGTCCGGCAAGGTCCAGGGAAGGGCCTGGAGTGGGTCGCAGGTATTAGTTACAATAGTGGCCGCACAGGCTATGGGGACTCGGTGAAGGGCCGGTTCACCATCTCCAGAGACAACGCCAAGAACTCCCTCTATCTGCAAATGAACAGTCTGAGAGCTGAGGACACGGCCTTGTATTACTGTGCAAAAGCCCCCGCTAAATACTCCTTTTTAAACTACATGGACGTCTGGGGCAAAGGGACCACGGTCACCGTCTCCTCA	κ	GAAATAGTGATGACGCAGTCTCCAGCCACCCTGTCTGTGTCTCCAGGGGAGAGAGCCATCCTCTCCTGCAGGGCCAGTCAGAGTGTTAGCAACAACTTAGCCTGGTACCAGCAGAAACCTGGCCAGGCTCCCAGGCTCCTTATCTATGGTGCATCCACCAGGGCCACTACTGTCCCAGCCAGGTTCAGTGGCAGTGGGTCTGGGACAGAGTTCACTCTCAGCATCAGCAGCCTGCAGTCCGAAGATTTTGCAGTTTATTACTGTCAGCAGTATAATAACTGGCCTCCGCTCACTTTCGGCGGAGGGACCAAGGTGGAGATCAAA
M2-25	M2	IgG	GAGGTGCAGCTGGTGGACTCTGGGGGAGGCTTGGTACAGCCAGGGCGGTCCCTGAGACTCTCCTGTACAGCTTCTGGATTCACCTTTGGTGAATATGCTATGAACTGGGTCCGCCAGGCTCCAGGGAAGGGGCTGGAGTGGGTAGGTTTCATTAGAAGCAAAGCTGCTGCTGGGACTACACAATACGCCGCGTCTGTGAAAGGCAGATTCAGCATCTCAAGAGATGATTCCAGAAGCATCGCCTATCTGCAAATGAACAGCCTGAAAACCGAGGACACAGCCGTGTATTATTGTACTAGAGGAAGGGTTTGGGGGAGTCATCGTTATCATGCTTTTGATATCTGGGGACAAGGGACTATGGTCAGCGTCTCTTCA	κ	GAAATTGTGTTGACACAGTCTCCAGCCACCCTGTCTTTGTCTCCAGGGGAAAGAGCCACCCTCTCCTGCAGGGCCAGTCAGAGTGTTAGCAGCTACTTAGCCTGGTACCAACAGACACCTGGCCAGGCTCCCAGGCTCCTCATCTATGATGCATCCAGCAGGGCCACTGGCATCCCAGCCAGGTTCAGTGGCAGTGGGTCTGGGACAGACTTCACTCTCACCATCAGCAGCCTAGAGCCTGAAGATTTTTCAGTTTATTATTGTCAGCAGCGTAGCGCCTGGCCGCTCACTTTCGGCGGAGGGACCAAGGTGGAGATCAAA
M2-26	M2	IgG	CAGCTGCAGTTGCAGGAGTCGGGCCCAGGACTGGTGAGGCCTTCGGAGACCCTGTCCCTCACATGCACTGTCTCTGGTGGCGCCATCAAAAGTAGTAGTTACTACTGGGGTTGGATTCGCCAGGCCCCAGGGCAGGGCCTGGAGTGGATTGGGAGTAGTTATTATAGTGGGAGCACCTACTACAGCCCGTCCCTCAAGAGTCGAGTCACCATATCCGTAGACACGTCCAAGAATCAGTTCTCCCTGAAGCTGAGCTCTGTGAACGCCGCAGACACGGCTGTATATTACTGTGCGCGACGACTTTACTATGATTATAGTGGTTTTGACTACTGGGGCCAGGGAGCCCTGGTCATCGTCTCCTCA	κ	GACATCCAGATGACCCAGTCTCCATCCTCCCTGTCTGCATCTGTTGGAGACAGAGTCACCATCACTTGCCGGGCAAGTCAGACCATTAATAGGTATCTAAATTGGTATCACCAGACACCAGGGAAGGCCCCTAAACTCCTGATCTATGCTGCATCCAATTTGCAAAGTGGGGTCCCATCGAGGTTCAGTGGCAGTGGATCTGGGACAGATTTCACTCTCACCATCGACAGTCTGCAGCCTGAAGATTTTGCAACTTACTACTGTCAACAGAGTTACAGTCGCCCATACACTTTTGGCCAGGGGACCAAGCTGGATATCAAA
M2-27	M2	IgG	CAGGTGCAGCTGCAGGAGTCGGGCCCAGGACTGGTGAAGCCCTCAGAGACCCTGTCCCTCACCTGCACTGTCTCTGGTGGCTCCATCAGCAGTGGTGGTTACTACTGGACCTGGATTCGCCAGCACCCAGGGAAGGGCCTGGAGTGGATTGGGTACGTCTATTACAGTGGGACTGCTTACTACAACCCGTCCCTCGAGAGTCGAGTTTCCATATCAGTAGACACGTCTAAGAACCACTTCTCCCTGAAGGTGAGCTCTGTGACTGCCGCGGACACGGCCGTCTATTACTGTACGAGGACCCCTGGGCGGAACTTTTCTGACTACTGGGGCCAGGGAGCCCTGGTCATCGTCTCCTCA	κ	GACATCCAGATGACCCAGTCTCCATCCTCACTGTCTGCATCTGTAGGAGACAGAGTCACCATCACCTGTCGGGCGAGTCAGGACGTTAACAATTATTTAGCCTGGTATCAGCAGAAACCAGGGAAAGCCCCTCAGTCCCTGATCCATGCTGCATCCGTTTTGCAAACTGGGGTCCCATCAAGGTTCAGCGGCAGTGGATCTGGGACAGAGTTCACTCTCACCATCAGCAGCCTGCAGCCTGAAGATTTTGCAACGTATTACTGCCAGCACTATAGTACTTACCCCCCCACGTTCGGCCAAGGGACCAAGGTGGATATCAAA
M2-28	M2	IgG	GAGGTGCAGCTGGTGGAGTCCGGGGGAGGCTTAGTTCAGCCTGGGGGGTCCCTGAGACTCTCCTGTGCAGCCTCTGGATTCACCTTCAGTAGCTACTGGATGCACTGGGTCCGCCAAGCTCCAGGGAAGGGGCTGGTGTGGGTCTCACGTATTAATAGTGATGGGAGTAGCACAAGCTACGCGGACTCCGTGAAGGGCCGATTCACCATCTCCAGAGACAACGCCAAGAACACGCTGTATCTGCAAATGAACAGTCTGAGAGCCGAGGACACGGCTGTGTATTACTGTGCAAGACAGCAGCAGCTGGCCGACTACTACTACTACGGTATGGACGTCTGGGGCCAAGGGACCACGGTCACCGTCTCCTCA	κ	GACATCGTGATGACCCAGTCTCCAGACTCCCTGGCTGTGTCTCTGGGCGAGAGGGCCACCATCAACTGCAAGTCCAGCCAGAGTGTTTTATACAGCTCCAACAATAAGAACTACTTAGCTTGGTACCAGCAGAAACCAGGACAGCCTCCTAAGCTGCTCATTTACTGGGCATCTACCCGGGAATCCGGGGTCCCTGACCGATTCAGTGGCAGCGGGTCTGGGACAGATTTCACTCTCACCATCAGCAGCCTGCAGGCTGAAGATGTGGCAGTTTATTACTGTCAGCAATATTATAGTACTCCTCTCACTTTCGGCGGAGGGACCAAGGTGGAGATCAAA
M2-29	M2	IgG	CAGGTGCAGCTGGTGGAGTCTGGGGGAGACTTGGTCAAGCCTGGAGGGTCCCTGAGACTCTCCTGTGCAGCCTCTGGATTCACCTTCACTGACTACTACATGAGCTGGATCCGCCAGGCTCCTGGGAAGGGGCTGGAGTGGCTTTCATACATTAGTAGTACTAGTCGTTACACAAACTACGCAGACTCTGTGAAGGGCCGGTTCACCATCTCCAGAGACAACGCCAAGAACTCACTGTATCTGCAAATGAACAGACTGAGAGCCGAGGACACGGCTGTGTATTACTGTGTGAGAGATCGGAGCTCCGTCAAGTATTACTATGATAACAGTGCTTATTGGCTCTTTGACTCCTGGGGCCAGGGAACCCTGGTCACCGTCTCCTCA	λ	TCTTCTGAGCTGACTCAGGACCCTGCTGTGTCTGTGGCCTTGGGACAGACAGTCAGGATCACATGCCAAGGAGACAGCCTCAGAAGTTATTTTGCAAGCTGGTACCAGCAGAAGCCAGGACAGGCCCCTGTACTTGTCATCTTTGGTAAAAACAACCGGCCCTCCGGGATCCCAGCCCGATTCTCTGGCTCCAGCTCAGGAAACACAGCTTCCTTGACCATCACTGGGGCTCAGGCGGAAGATGAGGCTGACTATTACTGTAGCTCCCGGGACAACAGTGGTAATCTTTATGTCTTCGGAATTGGGACCAAGGTCACC
M2-30	M2	IgG	GAGGTGCAGCTGGTGGAGTCTGGGGGAGGCTTGGTAAAGCCTGGGGGGTCCCTTAGACTCTCCTGTGCAGCCTCTGGATTCACTTTCAGTAACGCCTGGATGAGCTGGGTCCGCCAGGCTCCAGGGAAGGGGCTGGAGTGGGTTGGCCGTATTAAAAGCAAAACTGATGGTGGGACAACAGACTACGCTGCACCCGTGAAAGGCAGATTCACCATCTCAAGAGATGATTCAAAAAACACGCTGTATCTGCAAATGAACAGCCTGAAAACCGAGGACACAGCCGTGTATTACTGTACCACAGATTGGTTGGGTGGGAGCTACTACGTTGCCGTTGACTACTGGGGCCAGGGAACCCTGGTCACCGTCTCCTCA	λ	TCCTATGAGCTGACACAGCCACCCTCGGTGTCAGTGTCCCCAGGACAGACGGCCAGGATCACCTGCTCTGGAGATGCATTGCCAAAGCAATATGCTTATTGGTACCAGCAGAAGCCAGGCCAGGCCCCTGTGCTGGTGATATATAAAGACAGTGAGAGGCCCTCAGGGATCCCTGAGCGATTCTCTGGCTCCAGCTCAGGGACAACAGTCACGTTGACCATCAGTGGAGTCCAGGCAGAAGACGAGGCTGACTATTACTGTCAATCAGCAGACAGCAGTGGTACTTATTGGGTGTTCGGCGGAGGGACCAAGCTGACC
M2-31	M2	IgG	CAGTTGCATCTGCAGGAGTCCGGCTCAGGACTGGTGAGGCCTTCACAGACCCTGTCCCTCACCTGCGCTGTGTCTGGTGGCTCCATCTACAGTGGTGATTACTCCTGGAGCTGGATCCGGCAGCCACCAGGGAAGGGCCTTGAGTGGATTGGGTACATCTATCATAGTGGGAGCACTTACTACAACCCGTCCCTCAAGAGTCGAGTCACCATATCAGTAGACAGGTCCAGGAACCAGTTCTCCCTTAAAGTGAGCTCTGTGACCGCCGCGGACACGGCCGTATATTACTGTGCCAGTTTGTACGCTTTTTGGAGTGGTTCAATTGACTACTGGGGCCAGGGAGCCCTGGTCACCGTCTCCTCA	κ	GAAATAGTGATGACGCAGTCTCCAGCCACCCTGTCTGTGTCTCCAGGGGAAAGAGCCACCCTCTCCTGCAGGGCCAGTGAGAGTGTTAGCAGCAACTTGGCCTGGTACCAGCAGAAACCTGGCCAGGCTCCCAGGCTCCTCATCTATGCTGCATCCACCAGGGCCACTGGTATCCCAGCCAGGTTCAGTGGCAGTGGGTCTGGGACAGAGTTCACTCTCACCATCAGCAGCCTGCAGTCTGAAGATTTTGCAGTTTATTACTGTCAGGTGTATAATAACTGGCCTCCTATGATCACTTTCGGCCCTGGGACCAAAGTGGATATCAAA
M2-32	M2	IgG	CAGGTTCAGCTGGTGCAGTCTGGAGCTGAGGTGAAGAAGCCTGGGGCCTCAGTGAAGGTCTCCTGCAAGGCTTCTGGTTACACCTTTACCAGCTATGGTATCAGCTGGGTGCGACAGGCCCCTGGACAAGGGCTTGAGTGGATGGGATGGATCAGCGCTTACAATGGTAACACAAACTATGCACAGAAGCTCCAGGGCAGAGTCACCATGACCACAGACACATCCACGAGCACAGCCTACATGGAGCTGAGGAGCCTGAGATCTGACGACACGGCCGTGTATTACTGTGCGAGAGTCCGGGGGGCTATGGTTCGGGGAGTTATTATAACGTCGGCCTACTACGGTATGGACGTCTGGGGCCAAGGGACCACGGTCACCGTCTCCTCA	κ	GACATCCAGATGACCCAGTCTCCATCCTCACTGTCTGCATCTGTAGGAGACAGAGTCACCATCACTTGTCGGGCGAGTCAGGGTATTAGCAGCTGGTTAGCCTGGTATCAGCAGAAACCAGAGAAAGCCCCTAAGTCCCTGATCTATGCTGCATCCAGTTTGCAAAGTGGGGTCCCATCAAGGTTCAGCGGCAGTGGATCTGGGACAGATTTCACTCTCACCATCAGCAGCCTGCAGCCTGAAGATTTTGCAACTTATTACTGCCAACAGTATAATAGTTACCCGCTCACTTTCGGCGGAGGGACCAAGGTGGAGATCAAA
M2-33	M2	IgG	GAGGTGCAGCTGGTGGAGTCTGGGGGAGGCTTGGTACAGCCAGGGCGGTCCCTGAGACTCTCCTGTACAACTTCTGGATTCACCTTTGGTGATTATGCTATGACCTGGGTCCGCCAGGCTCCAGGGAAGGGGCTGGAGTGGGTAGGTGTCATTAGAAGCAGAGCTTATGGTGCGACAACAGAATACGCCGCGTCTGTGAAAGGCAGATTCACCATCTCAAGAGATGATTCCAAAAGCGTCGCCTATCTGCAAGTGAACAGCCTGAAAGCCGAGGACACGGCCATGTATTACTGTACTAGACCCTTGTATACCAGCAGCTGGTACTTTGACTCCTGGGGCCAGGGAACCCTGGTCACCGTCTCCTCA	λ	CAGTCTGCCCTGGCTCAGCCTGCCTCCGTGTCTGGGTCTCCTGGACAGTCGATCACCATCTCCTGCACTGGAACCAGCAGTGACGTTGGTGGTTATAACTATGTCTCCTGGTACCAACAACACCCAGGCAAAGCCCCCAAACTCATGATTTATGATGTCAGTAATCGGCCCTCAGGGGTTTCTAATCGCTTCTCTGGCTCCAAGTCTGGCAACACGGCCTCCCTGACCATCTCTGGGCTCCAGGCTGAGGACGAGGCTGATTATTACTGCAGCTCATATAGAAGCGACAGCACTTATGTCTTCGGAACTGGGACCAAGGTCACC
M2-34	M2	IgG	CAGGTGCAGCTGCAGGAGTCGGGCCCAGGACTGGTGAAGCCTTCGGAGACCCTGTCCCTCACCTGCACTGTCTCTGGTGGCTCCATCAGTAGTTTCTACTGGAACTGGATCCGGCAGCCCCCAGGGAAGGGACTGGAGTGGATTGGATATATCTTTTACAGTGGGAGCACCACTTACAACCCCTCCCTCAAGAGTCGAGTCACCATATCAGTAGACACGTCCAAGAACCAGTTCTCCCTGAGGCTGGGTTCTGTGACCGCCGCAGACACGGCCGTGTATTATTGTGCGCGACGGAAGTGGGAGCTACAATTGGACTACTGGGGCCAGGGAGCCCAAGTCATCGTCTCCTCA	κ	GACATCCAGATGACCCAGTCTCCATCCTCCCTGTCTGCATCTGTAGGAGACAGAGTCATCATCACATGTCGCGCAAGTGTGAGCATCAGCACCTTACTGAATTGGTATCAGCTGAAACCAGGGAAAGCCCCTAAACTCCTGATCTATGGTGCATCCAGTTTGCAAAGTGGGGTCCCATCTAGGTTCAGTGGCGGTGGAGCTGGGACACGTTTCACTCTCACCATCAGCAGTCTGCAACCCGAAGACTTCGCAACTTACAGCTGTCAACAGAGTTACAGCACCCCGTACACTTTTGGCCAGGGGACCAAGCTGGAGATCAAG
M2-35	M2	IgG	CAGGTGCAGCTGGTGGAGTCTGGGGGAGGCTTGGTCAAGCCTGGAGGGTCCCTGAGACTCTCCTGTGCAGCCTCTGGATACACCTTCAGTGAGTACTACATGAGCTGGATCCGCCAGGCTCCAGGGAAGGGGCTGGAGTGGGTTTCATACATTAGTAGTAGTGGTAGAGCCATATACTACGCAGACTCTGTGAAGGGCCGATTCACCATCTCCAGGGACAACGCCAAGAACTCACTGTATCTGCAAATGAACAGCCTGAGAGCCGAGGACACGGCCGTGTATTACTGTGCGAGGGATATCCTCCCAAGGCAAGATTACTATAATAGTAGCCCCGATGCTTTTGATATCTGGGGCCAAGGGACAATGGTCACCGTCTCTTCA	κ	GATATTGTGATGACTCAGTCTCCACTCTCCCTGCCCGTCACCCCTGGAGAGCCGGCCTCCATCTCCTGCAGGTCTAGTCAGAGCCTCCTGCATAGTAATGGATACAACTATTTGGATTGGTACCTGCAGAAGCCAGGGCAGTCTCCACAGCTCCTGATCTATTTGGGTTCTAATCGGGCCTCCGGGGTCCCTGACAGGTTCAGTGGCAGTGGATCAGGCACAGATTTTACACTGAAAATCAGCAGAGTGGAGGCTGAGGATGTTGGGGTTTATTACTGCATGCAAGCTCTACAAACTCCGTACACTTTTGGCCAGGGGACCAAGCTGGAGATCAAA
M2-36	M2	IgA	GAGGTGCAGCTGGTGGAGTCTGGGGGAGGCTTGGTCCAGCCTGGGGGGTCCCTGAGACTCTCCTGTTCAGCCTCTGGATTCACCTTCATTAGCTATGCTATGTACTGGGTCCGCCAGGCTCCAGGGAAGGGACTGGAATATGTTTCAACTATTAGTAGTAATGGGGCTGGCACATACTACGCAGACTCAGTGAGGGGCAGATTCACCATCTCCAGAGACAATTCCAAGAACACGCTGTATCTTCAAATGAACAGTCTGAGAGCTGAGGACACGGCTGTGTATTACTGTGTGAAACCCCGTGAGGGGTTACGATTTTTGGAGTGGTCCTATTACTTTGACTACTGGGGCCAGGGAACCCTGGTCACCGT	κ	GACATCCAGATGACCCAGTCTCCTTCCACCCTGTCTGCATCTGTAGGAGACAGAGTCACCATCACTTGCCGGGCCAGTCAGAGTATTAATACTTGGTTGGCCTGGTATCAGCAGAAACCAGGGAAAGCCCCTAAGCTCCTGATCTATAAGGCGTCTAGTTTAGAAAGTGGGGTCCCATCAAGGTTCAGCGGCAGTGGATCTGGGACAGAATTCACTCTCACCATCAGTAGCCTGCAGCCTGATGATTTTGCAACTTATTACTGCCAACAATATAATAGTCATTCGTGGACGTTCGGCCAAGGGACCAAGGTGGAAATCAAA
M2-37	M2	IgA	GAGGTGCAGCTGGTGCAGTCTGGAGCAGAGGTGAAAAAGCCCGGGGAGTCTCTGAAGATCTCCTGTAAGGGTTCTGGATACAGCTTTACCAGCTACTGGATCGGCTGGGTGCGCCAGATGCCCGGGAAAGGCCTGGAGTGGATGGGGATCATCTATCCTGGTGACTCTGATACCAGATACAGCCCGTCCTTCCAAGGCCAGGTCACCATCTCAGCCGACAAGTCCATCAGCACCGCCTACCTGCAGTGGAGCAGCCTGAAGGCCTCGGACACCGCCATGTATTACTGTGCGAGACGCGCCCTAGGGTATTGTAGTAGTACCAGCTGCTATAAGGCCTGGTTCGACCCCTGGGGCCAGGGAACCCTGGTCACCGT	λ	TCCTATGTGCTGACTCAGCCACCCTCAGTGTCAGTGGCCCCAGGAAAGACGGCCAGGATTACCTGTGGGGGAAACAACATTGGAAGTAAAAGTGTGCACTGGTACCAGCAGAAGCCAGGCCAGGCCCCTGTGCTGGTCATCTATTATGATAGCGACCGGCCCTCAGGGATTCCTGAGCGATTCTCTGGCTCCAACTCTGGGAACACGGCCACCCTGACCATCAGCAGGGTCGAAGCCGGGGATGAGGCCGACTATTACTGTCAGGTGTGGGATAGTAGTAGTGATCATGTGGTATTCGGCGGAGGGACCAAGCTGACC
M2-38	M2	IgA	CAGGTGCAGCTGGTGGACTCTGGGGGAGGCTTGGTCAAGCCTGGAGGGTCCCTGAGACTGTCCTGTGAAGCCTCTGGATTCACCTTCAGTGACTACCACATGAGTTGGATTCGCCAGGCTCCAGGGAAGGGGCTGGAGTGGCTGTCATACATCAGTGGTAGTAGTAGTTACACAAACTACGCAGACTCTGTTAAGGGCCGATTCTCCATCTCCAGAGACAACGCCAAGAACTCACTGTCTCTGAAAATGAACAGCCTGAGAGCCGAGGACACGGCTGTGTATTACTGTGCGAGACATTCGGGAAGTTATGAGGGGTTTGACTACTGGGGCCAGGGAACCCTGGTCACCGT	κ	GAAACGACACTCACGCAGTCTCCAGCTTTCATGTCAGCGACCCCAGGAGACAAAGTCAACATCTCCTGCAAAGCCAGCCAAGACATTGATGATGATTTGAACTGGTACCAACGGAAACCAGGGGAACCTGCTGTTTTCATTATTCAAGACGCTACTACTCTCGTTCCTGGAATCCCACCTCGATTCAGTGGCAGCGGGTATGGAACAGATTTTACCCTCACAATTAATAACATCGAATCTGAGGATGCTGCATATTACTTCTGTCTACAACATGATGATTTCCCTCTGACGTTCGGCCAAGGGACCAAGGTGGAGATCAAA
M2-39	M2	IgA	GAGGTGCAGTTGGTGGAGTCTGGGGGAGGCTTGGTACAGCCTGGAGGGTCCCTGAGAGTCTCCTGTGCAGCCTCTGGATTCACCTTCAGTAGTTATGAAATGAACTGGGTCCGCCAGGCTCCAGGGAAGGGGCTGGAGTGGGTTTCATACATTAGTAGTGGTGGTAGTGTCATGTACTATGCAGACTCTGTGAAGGGCCGATTCACCATCGCCAGAGACAACGCCAAGAACTCACTGTATCTGCGAATGAACAGCCTGAGAGCCGAGGACACGGCTGTTTATTACTGTGCGAGAGAGGGGGGTTATTACACTGACTACTGGGGCCAGGGAACCCTGGTCACCGT	κ	GAAATTGTGTTGACGCAGTCTCCAGGCACCCTGTCTTTGTCTCCAGGGGAAAGAGCCACCCTCTCCTGCAGGGCCAGTCAGAGTGTTAGCAGCAGCTACTTAGCCTGGTACCAGCAGAAACCTGGCCGGGCTCCCAGGCTCCTCATCTATGGTGCATCCAGCAGGGCCACTGGCATCCCAGACAGGTTCAGTGGCAGTGGGTCTGGGACAGACTTCACTCTCACCATCAGCAGACTGGAGCCTGAAGATTTTGCAGTGTATTACTGTCAGCAGTATGGTAGCTCACCTCGTCTCACTTTCGGCGGAGGGACCAAGGTGGAGATCAAA
M2-40	M2	IgA	GAGGTGCAACTGGCGGAGTCCGGGGGAGGCTTAGTTCAGCCTGGGGGGTCCCTGAGACTCTCCTGTGCAGCCTCTGGATTCACCTTCAGTAACTACTGGATGCACTGGGTCCGCCAAGCTCCAGGGAAGGGGCTGGTGTGGGTCTCACGTATTAATAGTGATGGGAGTACCACAAGCTACGCGGACTCCGTGAAGGGCCGATTCACCATCTCCAGAGACAACGCCAAGAACACGCTGTATCTGCAAATGAACAGTCTGGGAGCCGAGGACACGGCTGTGTATTACTGTGCAAGAATGAACTGGATGGGGAGCAAAACTGATAGTAGTGGTTATCGTTGGTTCGACCCCTGGGGCCAGGGAACCCTGGTCACCGT	κ	GACATCGTGATGACCCAGTCTCCAGACTCCCTGGCTGTGTCTCTGGGCGAGAGGGCCACCATCAACTGCAAGTCCAGCCAGAGTGTTTTATACAGCTCCAACAATAAGAACTACTTAGCTTGGTACCAGCAGAAACCAGGACAGCCTCCTAAACTGCTCATTTACTGGGCATCTACCCGGGAATCCGGGGTCCCTGACCGATTCAGTGGCAGCGGGTCTGGGACAGATTTCACTCTCACCATCAGCAGCCTGCAGGCTGAAGATGTGGCAGTTTATTACTGTCAGCAATATTATAGTATTCCTCTCACTTTCGGCGGAGGGACCAAGGTGGAGATCAAA
M2-41	M2	IgA	CAGGTGCAGGTGGTGCAGTCTGGGGCTGAGGTGAAGGAGCCTGGGTCCTCAGTGAAGGTCTCCTGCAAGGCTTCTGGAGGCACCTTCACCGGCTATGCTGTCAGCTGGGTGCGACAGGCCCCTGGACAAGGGCTTGAGTGGATGGGAACGATCATCCCTATCTTTGGTCCAACAAACTACGCTCAGAGGTTCCACGGCAAAGTCACATTTACCGCGGACGACTCCGCGAGCACAGCCTACATGGAACTGAGCAGCCTGAGATCTGAGGACACGGCCGTCTATTACTGTGCGAGGCGGAGGGGCAGTACCCATGATGCTTTTGATATCTGGGGCCAAGGGACAATGCTCATTGT	κ	GACATCCAGATGACCCAGTCTCCATCCTCCCTGTCTGCATCTGTAGGAGACAGGGTCACCATAACTTGCCGGGCAAGTCAGAGCATTAGCGGCTATCTAAATTGGTATCGGCAGATACCAGGGAAAGCCCCTAACCTCCTGATCTATGCTGCATCCAATTTGCACAGCGGTGTCCCATCAAGATTCAGTGGCAGTGGATCTGGGACAGATTTCACTCTCACCATCAGCAGTCTGCAACTTGAAGATTTTGCAACTTATTACTGCCAGCAGAGTTTCGCTACTCCGTACACTTTTGGCCAGGGGACCAAGCTGGAGATCAAA
M2-42	M2	IgA	GAGGTGCAGCTGGTGCAGTCTGGAGCAGAGGTGAAAAAGCCCGGGGAGTCTCTGAAGATCTCCTGTAAGGATTCTGGATACAGCTTTACCAGCTACTGGATCGTCTGGGTGCGCCAGATGCCCGGGAAAGGCCTGGAGTGGATGGGGATCATCTGTCCTGGTGACTCTGATACCAGATACAGCCCGTCCTTCCAAGGCCAGGTCACCATCTCAGCCGACAAGTCCATCAGCACCGCCTACCTGCAGTGGAGCAGCCTGAAGGCCTCGGACACCGCCATGTATTACTGTGCGCGTTGGCCTGATGAACTCTGGGGCCAGGGAACCCTGGTCACCGT	κ	GACATCCAGATGACCCAGTCTCCATCCTCCCTGTCTGCATCTGTAGGAGACAGAGTCACCATCACTTGCCGGGCAAGTCAGGGCATTAGAAATGATTTAGGCTGGTATCAGCAGAAACCAGGGAAAGCCCCTAAGCGCCTGATCTATGCTGCATCCAGTTTGCAAAGTGGGGTCCCATCAAGGTTCAGCGGCAGTGGATCTGGGACAGAATTCACTCTCACAATCAGCAGCCTGCAGCCTGAAGATTTTGCAACTTATTACTGTCTACAGCATAATAGTTACCCTTGGACGTTCGGCCAAGGGACCAAGGTGGAAATCAAA
M2-43	M2	IgA	CAGGTGCAGCTGCAGGAGTCGGGCCCAGGAGTGGTGAAGCCTTCGGAGACCCTGTCCCTCAGCTGCAGTGTCTCTGGTGACTCCATAAGTATTTACTACTGGAGCTGGATTCGGCAGCCCCCAGGGAAGGGACTGGAGTGGATTGGCCAAATCTATTACACTGGGAGCACCGACTACAACCCCTCCCTGAAGAGTCGCATCACCATGTCAATAGACACGTCCAAGAACCAGATCTCCCTGAGGCTGAGCTCTGTGACCGCCGCAGACACGGCCGTATATTACTGTGCGAGACAGGGTCTATGGCTCGGGGAGTTTTACTTTGACTACTGGGGCCAGGGATCTCTGGTCACCGT	κ	GACATTGTGTTGACGCAGTCTCCAGGCACCCTGTCTTTGTCTCCAGGGGAAAGAGCCACCCTCTCCTGCAGGGCCAGTCAGAGTGTTAGCGCCAACTACTTAGCCTGGTACCAGCAGAAACCTGGCCAGCCTCCCAGGCTCCTCATCTATGGTGCATCCAGCAGGGCCACTGGCATCCCAGACAGGTTCAGTGGCAGTGGGTCTGGGACAGACTTCACTCTCACCATCAGCAGACTGGAGCCTGAGGATTTTGCAGTGTATTACTGTCAGCAATATGGTAGGTCATTTACTTTCGGCGGAGGGACCAAGGTGGAGATCAAA
M2-44	M2	IgA	CAGGTGCAGCTGGTGGAGTCTGGGGGAGGCGTGGTCCAGCCTGGGAGGTCCCTGAGACTCTCCTGTGCTGCCTCTGGATTCACCTTCAGTAGTTATGCTATGCACTGGGTCCGCCAGGCTCCAGGCAAGGGGCTAGAGTGGGTGGCAGTTATACCATATGATGGAGGCAGTGAATACTACTTAGACTCCGTGAAGGGCCGATTCACCATCTCCAGAGACAATTCCAAGAACTCGCTGTATCTGCAAATGAACAGCCTGAGAGCTGAGGACACGGCTGTGTATTACTGTGCGAGAGTGGCGGTGACTACGTGGTACTGGTACTTCGATGTCTGGGGCCGTGGCACCCTGGTCACTGT	κ	GACATCCAGATGACCCAGTCTCCTTCCACCCTGTCTGCATCTGTAGGAGACAGAGTCACCATCACTTGCCGGGCCAGTCAGAGTATTAGTAGCTGGTTGGCCTGGTATCAGCAGAAACCAGGGAAAGCCCCTAACCTCCTGATCTATAAGGCATCTAGTTTAGAAAGTGGGGTCCCATCAAGGTTCAGCGGCAGTGGATCTGGGACAGAATTCACTCTCACCATCAGCAGCCTGCAGCCTGATGATTTTGCAACTTATTACTGCCAACAGTATAATACTTACGGGAGGGCGTTCGGCCAAGGGACCAAGGTGGAAATCAAA
M2-45	M2	IgA	CAGGTGCAGCTGGTGGAGTCTGGGGGAGGCGTGGTCCAGCCTGGGAGGTCCCTGAGACTCTCCTGTGCAGCCTCTGGATTCACCTTCAGTAGCTATGCTATGCACTGGGTCCGCCAGGCTCCAGGCAAGGGGCTGGAGTGGGTGGCAGTTATATCATATGATGGAAGTAATAAAAACTACGCAGACTCCGTGAAGGGCCGATTCACCATCTCCAGAGACAATTCCAAGAACACGCTGTATCTGCAAATGAACAGCCTGAGAGCTGAGGACACGGCTGTGTATTACTGTGCGAGAGGGAGCAATCTATACGATCCATACTACTACTTTGGCTACTGGGGCCAGGGAACCCTGGTCACCGT	λ	CAGTCTGTGTTGACGCAGCCGCCCTCAGTGTCTGCGGCCCCAGGACAGAAGGTCACCATCTCCTGCTCTGGAAGCAGCTCCAACATTGGGAATAATTATGTATCCTGGTACCAGCAGCTCCCAGGAACAGCCCCCAAACTCCTCATTTATGACAATAATAGGCGACCCTCAGGGATTCCTGACCGATTCTCTGGCTCCAAGTCTGGCACGTCAGCCACCCTGGGCATCACCGGACTCCAGACTGGGGACGAGGCCGATTATTACTGCGGAACATGGGATAGCAGCCTGAATTGGGTGTTCGGCGGAGGGACCAAGCTGACC
M2-46	M2	IgA	GAGGTGCAGCTGTTGGAGTCTGGGGGAGGCTTGGTACAGCCTGGGGGGTCCCTGAGACTCTCTTGTGCAGCCTCTGGGTTCACCTTTAGCAACTATGGCATGAACTGGGTCCGCCAGGCTCCAGGGAAGGGGCTGGAGTGGGTCTCACTTATTAATGGTATTGATGATAGAACATACTACGCAGACTCCGTGAAGGGCCGGTTCACCATCTCTAGAGACAATTCCAAGAACACGCTGTATCTGCAAATGAACAGCCTGAGAGTCGAAGACACGGCCGTATATTACTGTGCGAAAGGGAGCGTTGACTACTGGGGCCAGGGAACCCTGGTCACCGT	λ	CAGGCAGGGCTGACTCAGCCACCCTCGGTGTCCAAGGGCTTGAGACAGACCGCCACACTCACCTGCACTGGGAACAACAACAATGTTGGCAACCAAGGAGCAACTTGGCTGCAGCAACACCAGGGCCACCCTCCCAAGGTCCTGTCCTACAGGAATAACAACCGGCCCTCAGGGATCTCAGAGAGATTCTCTGCATCCAGGTCAGGAAACACAGCCTCCCTGACCATTACTGGACTCCAGCCTGAGGACGAGGCTGACTATTACTGCTCAGCATGGGACAACAACCTCAGTGCTTGGCTTTTCGGCGGGGGGACCAAGCTGACC
M2-47	M2	IgM	GAGGTGCAGCTGGTGGAGTCTGGGGGAGGCTTGGTCCAGCCTGGGGGGTCCCTGAGACTCTCCTGTGCAGCCTCTGGATTCACCTTTAGTAGTTATTCGATGAGCTGGGTCCGCCAGGCTCCAGGGAAGGGGCTGGAGTGGGTGGCCAACATAAAGCAAGATGGAAGTGAGAAATACTATGTGGACTCTGTGAAGGGCCGATTCACCATCTCCAGAGACAACGCCAAGAACTCACTGTATCTGCAAATGAACAGCCTGAGAGCCGAGGACACGGCCGTGTATTACTGTGCGAGAGGGCAGCTGGTACCAGGGCCCTGGGGCCAGGGAACCCTGGTCACCGT	κ	GACATCCAGATGACCCAGTCTCCATCCTCACTGTCTGCATCTGTAGGAGACAGAGTCACCATCACTTGTCGGGCGAGTCAGGGCATTAGCAATTATTTAGCCTGGTTTCAGCAGAAACCAGGGAAAGCCCCTAAGTCCCTGATCTATGCTGCATCCAGTTTGCAAAGTGGGGTCCCATCAAAGTTCAGCGGCAGTGGATCTGGGACAGATTTCACTCTCACCATCAGCAGCCTGCAGCCTGAAGATTTTGCAACTTATTACTGCCAACAGTATAATAGTTACCCTCGAACGTTCGGCCAAGGGACCAAGGTGGAAATCAAA
M2-48	M2	IgM	GAGGTGCAGCTGTTGGAGTCTGGGGGAGGCTTGGTACAGCCGGGGGGGTCCCTGAGACTCTCATGTGCAGCCTCTGGATTCACCTTTAGCAGCTTTGCCATGAGCTGGGTCCGCCAGGCTCCAGGGAAGGGGCCGGAGTGGGTCTCAGTTATCTGTGGTAGTGATGATAGCACATACTACGCAGACTCCGTGAAGGGCCGGTTCACCATCTCCAGAGACAATTCCAAGAACACGCTGTATCTGCAGATGAACAGCCTGAGAGCCGAGGACACGGCCGTCTATTACTGTGCGAAAGGCAGTCGTGAGAGCTGCTACACATCCTTTGACTACTGGGGCCAGGGAACACTGGTCACCGT	κ	GACATCGTGATGACCCAGTCTCCAGACTCCCTGGCTGTGTCTCTGGGCGAGAGGGCCACCATCAACTGCAAGTCCAGCCAGAGTGTTTTATACAGCTCCAACAATAAGAACTACTTAGCTTGGTACCAGCAGAAAGGAGGACAGCCTCCTAAGCTGCTCATTTACTGGGCATCTACCCGGGAATCCGGGGTCCCTGACCGATTCAGCGGCAGCGGGTCCGGGACATATTTCACTCTCACCATCAGCAGCCTGCAGGCTGAAGATGTGGCAGTTTATTACTGTCAGCAATATTATAGTGCTCCATTCACTTTCGGCCCTGGGACCAAAGTGGATGTCAAA
M2-49	M2	IgM	GAGGTGCAGCTGTTGGAGTCTGGGGGAGGCTTGGTACAGCCTGGGGGGTCCCTGAGACTCTCCTGTGCAGCCTCTGGATTCACCTTTAGCAGCTATGCCATGAGCTGGGTCCGCCAGGCTCCAGGGAAGGGGCTGGAGTGGGTCTCAACTATTAGTGGTAGTGGTGGTAGCACATACTACGCAGACTCCGTGAAGGGCCGGTTCACCATCTCCAGAGACAATTCCAAGAACACGCTGTATCTGCAAATGAACAGCCTGAGAGCCGAGGACACGGCCGTATATTACTGTGCGAAAGATCTTTACGGTGACTACGACTTTGACTACTGGGGCCAGGGAACCCTGGTCACCGT	κ	GATGTTGTGATGACTCAGTCTCCACTCTCCCTGCCCGTCACCCTTGGACAGCCGGCCTCCATCTCCTGCAGGTCTAGTCAAAGCCTCGTATACAGTGATGGAAACACCTACTTGAATTGGTTTCAGCAGAGGCCAGGCCAATCTCCAAGGCGCCTAATTTATAAGGTTTCTAACCGGGACTCTGGGGTCCCAGACAGATTCAGCGGCAGTGGGTCAGGCACTGATTTCACACTGAAAATCAGCAGGGTGGAGGCTGAGGATGTTGGGGTTTATTACTGCATGCAAGGTACACACTGGCCTCCAGTCACTTTCGGCGGAGGGACCAAGGTGGAGATCAAA
M2-50	M2	IgM	GAGGTGCAGCTGTTGGAGTCTGGGGGAGGCTTGGTACAGCCGGGGGGGTCCCTGAGACTCTCCTGCGCAGCCTCTGGATTCACCTTTACCAACTATGCCATGGGCTGGGTCCGCCAGGCTCCAGGGAAGGGGCTGGAGTGGATCTCAGTTATTGCTAGTGGTGGTGGCACATACTACGCAGACTCCATGAGGGGCCGGTTCACCATCTCCAGAGACACTTCCCAGAACACGCTGTATCTGCAGGTGAACAGCCTGAGAGCCGAGGACACGGCCGTATATTACTGTGCGAGAAGTGCATATTGTGGTGGTGATTGCCAGATTGACTACTGGGGCCAGGGAACCCTGGTCACCGT	κ	GAAATAGTGATGACGCAGTCTCCAGCCACCCTGTCTGTGTCTCCAGGGGAAAGCGCCACCCTCTCCTGCAGGGCCAGTCAGAGTATTTCCAACAACTTAGCCTGGTACCAGCAGAAATCTGGCCAGTCTCCCAGGCTCCTCATCTATGCTGCATCCACCAGGGCCACTGGTATCCCAGCCAGGTTCAGTGGCAGTGGGTCTGGGACAGAGTTCACTCTCATCATCAGCAGCCTGCAGTCTGAAGATTTTGCAGTTTATTACTGTCAGCAATATAAAAACTGGTACACTTTTGGCCAGGGGACCAAGCTGGAGATCAAA
M2-51	M2	IgM	GAGGTGCAGCTGTTGGAGTCTGGGGGAGGCTTGGTACAGCCTGGGGGGTCCCTGAGACTCTCCTGTGCAGCCTCTGGATTCACCTTTAGCAGCTATGGCATGACCTGGGTCCGCCAGGCTCCAGGGAAGGGGCTGGTATGGGTCTCATCTATTGGTGGTAGTGGTGGTACCACATACTACGCAGACTCCGTGAAGGGCCGGTTCACCATCTCCAGAGACAATTCCAAGAACACGCTGTATCTGCAAATGAACAGCCTGAGAGCCGAGGACACGGCCGTATATTACTGTGCGAAAATTCGTGATAATTTTGGTTCGGACTACTGGGGCCAGGGAACCCTGGTCACCGT	λ	CAGCCTGTGCTGACTCAATCATCCTCTGCCTCTGCTTCCCTGGGATCCTCGGTCAAGCTCACCTGCACTCTGAGCAGTGGGCACAGTAGCTACATCATCGCATGGCATCAGCAGCAGCCAGGGAAGGCCCCTCGGTACTTGATGAAGCTTGAAGGTAGTGGAAGCTACAACAAGGGGAGCGGAGTTCCTGATCGCTTCTCAGGCTCCAGCTCTGGGGCTGACCGCTACCTCACCATCTCCAACCTCCAGTCTGAGGATGAGGCTGATTATTACTGTGAGACCTGGGACAGTAACACTCGGGTGTTCGGCGGAGGGACCAAGCTGACCGTCCTAG
M2-52	M2	IgM	GAGGTGCTGCTGTTGGAGTCTGGGGGAGCCTTGGTACAGCCTGGGGGGTCCCTGAGACTCTCCTGTGCAGCCTCTGGATTCACCTTTAGCAGCTCTGCCATGAGCTGGGTCCGCCAGGCTCCAGGGAATGGGCTGGAGTGGGTCTCGTCTATTAGTGGTAGTGGTCCTAACACATACTACACAGACTCCGTGAAGGGCCGGTTCACCATCTACAGAGACAATTCCAGGAACACACTGTATCTGCAAATGAACAGCCTGAGAGCCGAGGACACGGCCGTATATTACTGTGCGAAACTGTTACAAGCAGCTGGTACGGGCTACTGGGGCCAGGGAACCCTGGTCACCGT	λ	CAGCCTGTGCTGACTCAATCATCCTCTGCCTCTGCTTCCCTGGGATCTTCGGTCAAGCTCACCTGCACTCTGAGCAGTGGGCACAGTGACTACATCATCGCATGGCATCAGCAGCAGCCAGGGAAGGCCCCTCGGTACTTGGTGAACCTTGAAGGTAGTGGAAGCTACAACAAGGAGAACGGAGTTCCTGATCGCTTCTCAGGGTCCAGCTCTGGGGCTGACCGCTACCTCACCATCTCCAACCTCCAGTCTGAGGATGAGGCTGATTATTACTGTGAGACCTGGACCACTAACACTCGGGTGTTCGGCGGAGGGACCAAGCTGACC
M2-53	M2	IgM	CAGCTGCAGCTGCAGGAGTCGGGCCCAGGACTTGTGAAGCCTTCGGAGACCCTGTCCCTCACCTGCACTGTCTCTGGTGGCTCCATCAGCAGTACTAATTACTACTGGGGCTGGATTCGACAGCCCCCAGGGAAGGGGCTGGAGTGGATTGGGAGTCTCTATTATAGTGGGAGCACCTACTACAACCCGTCCCTCAGGAGTCGAGTCACCATATCGGTAGACACGTCCAAGAAGCAGTTCTCCCTGAAGCTGAGCTCTGTGACCGTCGCAGACACGGCTGTGTATTACTGTGCGAGACACCCCCGGGCAAGTAGTGACTGGATGGGGGGGGACTACTGGGGCCAGGGAATCCTGGTCACCGT	λ	CAGCCTGTGCTGACTCAATCATCCTCTGCCTCTGCTTCCCTGGGATCTTCGGTCAAGCTCACCTGCACTCTGAGCAGTGGGCACAGTAGCTACATCATCGCATGGCATCAGCAGCAGCCAGGGAAGGCCCCTCGGTACTTGATGAAGCTTGAAGGTAGTGGAAGCTACAACAAGGGGAGCGGAATTCCTGATCGCTTCTCAGGCTCCAGCTCTGGGGCTGACCGCTACCTCACCATCTCCAACCTCCAGTCTGAGGATGAGGCTGATTATTACTGTGAGACCTGGGACAGTAACACTCATGTCTTCGGAACTGGGACCAAGGTCACC
M2-54	M2	IgM	GAGGTGCAGCTGTTGGAGTCTGGGGGAGGCTTGGTACAGCCTGGGGGGTCCCAGAGACTCTCCTGTGCAGCCTCTGGATTCACCTTTAGTAGCTATGCCATGACCTGGGTCCGCCAGGCTCCAGGGAGGGGGCTGGAGTGGGTCTCAACTATTAGTGGTAGTGATACTAGCACATACTACGCAGACTCCGTGAAGGGCCGGTTCACCATCTCCAGAGACAATTCCAAGAACACGCTGTATTTGGAAATGAACAGCCTGAGAGCCGAGGACACGGCCGTATATTATTGTGCGAAAGTGGGGTCCATGACTGGTAGTGACTACTGGGGCCAGGGAACCCTGGTCACCGT	λ	CAGCCTGTGCTGACTCAATCATCCTCTGCCTCTGCTTCCCTGGGATCCTCGGTCAAGCTCACCTGCACTCTGAGCAGTGGGCACAGTAGTTACATCATCGCATGGCATCAGCAGCAGCCAGGGAAGGCCCCTCGGTACTTGATGAAGGTTGAACGTAGTGGCAGCTACAACAAGGGGAGCGGAGTTCCTGATCGCTTCTCAGGCTCCAGCTCTGGGGCTGACCGCTACCTCACCATCTCCAACCTCCAGTCTGAGGATGAGGCTGATTATTACTGTGAGACCTGGGACAGTAACACTCGGGTGTTCGGCGGAGGGACCAAGCTGACCGTCCTAG
M2-55	M2	IgM	GAGGTGCAGCTGTTGGAGTCTGGGGGAGGCTTGGTGCAGCCTGGGGGGTCCCTGAGACTCTCCTGTGCAGCCTCTCAATTCACCTTTAGCAACTATGCCATGACCTGGGTCCGCCAGGCTCCAGGGAAGGGGCTGGAGTGGGTCTCAGCTATTAGTGGTAATGGTGGTGCCGCATACTACGGAGACTCCGTGAAGGGCCGGTTCACCTGCTCCAGAGACAATTCCAAGAACACGCTGTATCTGCAAATGAACAGCCTGAGAGCCGAGGACACGGCCATATATTACTGTGCGAAATTAGAGGCGACTGGTTCGGGGAGTTATTCCGCCTACTGGGGCCAGGGAACCCTGGTCACCGT	λ	CAGCCTGTGCTGACTCAATCATCCTCTGCCTCTGCTTCCCTGGGATCCTCGGTCAAGCTCACCTGCACTCTGAGCAGTGGGCACAGTAACTACATCATCGCATGGCATCAGCAGCAGCCAGGGAAGGCCCCTCGGTACTTGATGAAGCTTGAAGGTAGTGGAAGCTACAGCAAGGGGAGCGGAGTTCCTGATCGCTTCTCAGGCTCCAGCTCTGGGGCTGACCGCTACCTCACCATCTCCAACCTCCAGTCTGAGGATGAGGCTGATTATTACTGTGAGACCTGGGACAGTAACACTCGAGTGTTCGGCGGAGGGACCAAGCTGACCGTCCTAG
M2-56	M2	IgM	GAGGTGCAGCTGTTGGAGTCTGGGGGAGGCTTGGTACAGCCTGGGGGGTCCCTGAGACTCTCCTGTGCAGCCTCTGGATTCACCTTTAGCAGCTATGCCATGAGCTGGGTCCGCCAGGCTCCAGGGAAGGGGCTGGAGTGGGTCTCAGGTATTAGTGGTAGTGGTGGTAGCACATACTACGCAGACTCCGTGAAGGGCCGGTTCACCATCTCCAGAGACAATTCCAAGAACACGTTGTATATGCAAATGAACAGCCTGAGAGCCGAAGACACGGCCGTATATTACTGTGCGAAACCTGCGTTTGGGGGAGTTGTCGTCGATTACTACTACTACGGTATGGACGTCTGGGGCCAAGGGACCACGGTCACCGT	λ	CAGACTGTGGTGACCCAGGAGCCATCGTTCTCAGTGTCCCCTGGAGGGACAGTCACACTCACTTGTGGCTTGAGCTCTGGCTCAGTCTCTACTAGTTACTACCCCAGCTGGTACCAGCAGACCCCAGGCCAGGCTCCACGCACGCTCATCTACAGCACAAACACTCGCTCTTCTGGGGTCCCTGATCGCTTCTCTGGCTCCATCCTTGGGAACAAAGCTGCCCTCACCATCACGGGGGCCCAGGCAGATGATGAATCTGATTATTTCTGTGTGCTGTATATGGGTAGTGGCGTTTGGGTGTTCGGCGGAGGGACCAAGCTGACC
M2-57	M2	IgM	CAGGTCACCTTGAAGGAGTCTGGTCCTGTGCTGGTGAAACCCACAGAGACCCTCACGCTGACCTGCACCGTCTCTGGGTTCTCACTCAGCAATGCTAGAATGGGTGTGAGCTGGATTCGTCAGCCCCCAGGGAAGGCCCTGGAGTGGCTTGCACACATTTTTTCGAATGACGAAAAATCCTACAGCACATCTCTGAAGAGCAGGCTCACCATCTCCAAGGACACCTCCAAAAGCCAGGTGGTCCTTACCATGACCAACATGGACCCTGTGGACACAGCCACATATTACTGTGCACGGATAGCCGAAGTCGTAGAGCAGTGGCTCCTTGACTACTGGGGCCAGGGAACCCTGGTCACCGT	λ	TCCTATGTGCTGACTCAGCCACCCTCAGTGTCAGTGGCCCCAGGAAAGACGGCCAGGATTACCTGTGGGGGAAACAACATTGGAAGTAAAAGTGTGCACTGGTACCAGCAGAAGCCAGGCCAGGCCCCTGTGCTGGTCATCTATTATGATAGCGACCGGCCCTCAGGGATTCCTGAGCGATTCTCTGGCTCCAACTCTGGGAACACGGCCACCCTGACCATCAGCAGGGTCGAAGCCGGGGATGAGGCCGACTATTACTGTCAGGTGTGGGATAGTAGTAGTGATCATGTGGTATTCGGCGGAGGGACCAAGCTGACC
M2-58	M2	IgM	CAGGTTCAGTTGGTGCAGTCTGGATCTGAGGTGAAGAAGCCTGGGGCCTCAGTGAAGGTCTCCTGCAAGGCTTCTGGTTACACCTTTACCAACTATGGTATCAGCTGGGTGCGACAGGCCCCTGGACAAGGGCTTGAGTGGATAGGATGGACCAGCGGTTACAATGATAACACAAACTATGCACAGAAATTCCAGGGCAGAGTCACCATGACCACAGACACATCCACGAGCACAGCCTACATGGAGCTGAGGAGCCTGGGATCTGACGACACGGCCGTGTATTACTGTGCGAGAGATCCGAGTGGCTGGTACGGGGGGGACTACTGGGGCCAGGGAACCCTGGTCACCGT	λ	CAGTCTGCCCTGACTCAGCCTGCCTCCGTGTCTGGGTCTCCTGGACAGTCGATCACCATCTCCTGCACTGGAACCAGCAGTGATGTTGGGAGTTATAACCTTGTCTCCTGGTACCAACAGCACCCAGGCAAAGCCCCCAAACTCATGATTTATGAGGTCAGTAAGCGGCCCTCAGGGGTTTCTAATCGCTTCTCTGGCTCCAAGTCTGGCAACACGGCCTCCCTGACAATCTCTGGGCTCCAGGCTGAGGACGAGGCTGATTATTACTGCTGCTCACGTGCAGATAGGAGCACTTGGGTGTTCGGCGGAGGGACCAAGCTGACC
M3-1	M3	IgG	CAGGTGCAGCTGGTGCAGTCTGGGGCTGAGGTGAAGAAGCCTGGGGCCTCAGTGAAGGTCTCCTGCAAGGCTTCTGGATACACCTTCAGCGGCTACTATCTGCACTGGGTGCGACAGGCCCCTGGACAAGGGCTTGAGTGGATGGGATGGATCAACCCTAACAGTGATGGTGGTGCCGCAAACTATGCACAGAGTTTTCAGGGCAGGGTCACCATGACCAGGGACACGTCCATCAGCACAGCCTACATGGAACTGAGCAGGCTGACATCAGACGACACGGCCGTTTATTACTGTGCGAGACTGAAGTCCTTGGACTGGCAACGGGACTGGTACTTCGATCTCTGGGGCCGTGGCACCCAAGTCACTGTCTCCTCA	λ	TCCTATGAGCTGACTCAGCCACCCTCAGTGTCCGTGTCCCCAGGACAGACAGCCAGCATCACCTGCTCTGGAGATAATTTGGGGAATAGATATGCTTGCTGGTATCAGCGGAAGCCAGGCCAGTCCCCTGTGTTGGTCATCTATCAAGACACCAAGCGGCCCTCAGGGATCCCTGAACGATTCTCTGGCTCCAACTCTGGGAACACAGCCACTCTGACCATCAGCGGGACCCAGGCTTTCGATGAGGCTGACTATTACTGTCAGGCGTGGGACAGCAGCACTCCGGTATTCGGCGGAGGGACCAAGCTGACCGTCCTA
M3-2	M3	IgG	CAGGTCCAGCTGGTGCAGTCTGGGGCTGAGGTGAAGAAGCCTGGGTCCTCGGTGAAGGTCTCCTGCAAGGCTTCTGGAGGCACCTTCAGCAGCTATGCTATCAGCTGGGTGCGACAGGCCCCTGGACAAGGGCTTGAGTGGATGGGAAGGATCATCCCTATCCTTGGTATAGCAAACTACGCACAGAAGTTCCAGGGCAGAGTCACGATTACCGCGGACAAATCCACGAGCACAGCCTACATGGAGCTGAGCAGCCTGAGATCTGAGGACACGGCCGTGTATTACTGTGCGACCGTCAGTGGCTACGTCAACACAGCGGGGGGAGACTGGTTCGACCCCTGGGGCCAGGGAACCCTGGTCACCGTCTCCTCA	κ	GACATCCAGATGACCCAGTCTCCATCCTCCCTGTCTGCATCTGTAGGAGACAGAGTCACCATCACTTGCCAGGCGAGTCAGGACATTAGCAACTATTTAAATTGGTATCAGCAGAAACCAGGGAAAGCCCCTAAGCTCCTGATCTACGATGCATCCAATTTGGAAACAGGGGTCCCATCAAGGTTCAGTGGAAGTGGATCTGGGACAGATTTTACTTTCACCATCAGCAGCCTGCAGCCTGAAGATATTGCAACATATTACTGTCAACAGTATGATAATCTCCCGCTCACTTTCGGCGGAGGGACCAAGGTGGAGATCAAA
M3-3	M3	IgA	GAGGTGCAGCTGGTGCAGTCTGGAGCAGAGGTGAAAAAGTCCGGGGAGTCTCTGAAGATCTCCTGTAAGGGTTCTGGATACAGCTTTACCACCTACTGGATCGGCTGGGTGCGCCAGATGCCCGGGAAAGGCCTGGAGTGGATGGGGATCATCTATCCTGGTGACTCTGATACCACATACAGCCCGTCCTTCCAAGGCCAGGTCACCATCTCAGCCGACAAGTCCATCAGCACCGCCTACCTGCAGTGGAGCAGCCTGAAGGCCTCGGACACCGCCATATATTACTGTGCGAGACATATTTATAGTAGTGGCTGGCTTTTTGACTACTGGGGCCAGGGAACCCTGGTCACCGT	λ	CAGTCTGTGTTGACGCAGCCGCCCTCAGTGTCTGCGGCCCCAGGACAGAAGGTCACCATCTCCTGCTCTGGAACCAGCTCCAACATTGGGAATAATTATGTTTCCTGGTACCAGCAGCTCCCAGGAACAGCCCCCAAACTCCTCATATATGACAATAATAACCGACCCTCAGGGATTCCTGACCGATTCTCTGGCTCCAAGTCTGGCACGTCAGCCACCCTGGGCATCACCGGACTCCAGACTGGGGACGAGGCCGATTATTACTGCGGAACATGGGATGCCGGCCTGAGTGCTGTGATATTCGGCGGAGGGACCAAGCTGACC
M3-4	M3	IgA	CAGGTGCAGCTGGTGGAGTCTGGGGGAGGCGTGGTCCAGCCTGGGACGTCCCTGAGACTCTCCTGTGCAGCCTCTGGATTCACCTTCAGTCACTCTACTATGAACTGGGTCCGCCAGGCTCCAGGCAAGGGGCTGGAGTGGGTGGCACTTATATCTTATGATGGAAGCAATACTTTCTACGCAGACTCCGTGAAGGGCCGATTCACCATCTCCAGAGACAATTCCAAGAACACACTGTATCTCCAAATGAACACCCTGAGAATTGAGGACACGGCTATATATTACTGTGCGAAGTCCCCCGGGGTAAGGGCCGACTACTGGGGCCAGGGAACCCGGGTCACCGT	λ	CAGTCTGCCCTGACTCAGCCTGCCTCCGTGTCTGGGTCTCTTGGACAGTCGATCACCATCTCCTGCACTGGAACCAGCAGTGACGTTGGTGGTTATAACTATGTCTCCTGGTACCAACAACACCCAGGCAAAGCCCCCAAACTCATGATTTATGATGTCAGTATTCGGCCCTCAGGGATTTCTAATCGCTTCTCTGGCTCCAAGTCTGGCAGCACGGCCTCCCTGACCATCTTTGGCCTCCAAACTGAGGACGAGGCTGATTATTACTGCTGTTCATACACAAGCAGCACCACTCTCGGACGTGTCTTCGGAACTGGGACCAAGGTCACCGTCCTAG
M3-5	M3	IgA	GAGGTGCAGCTATTGGAGTCTGGGGGAGGCTTGGCACAGCCGGGGGGGTCCCTGAGACTCTCCTGTGCAGCCTCTGGATTCACCTTTAGCAGCTATGCCATGAGCTGGGTCCGCCAGGCTCCAGGGAAGGGGCTGGAGTGGGTCTCAAGTATTAGTGACAGTGGTGGTAGCACGTACTCCGCAGACTCCGTGAAGGGCCGATTCACCATCTCCAGAGACAATTCCAAGAACACACTGTCTCTGCAAATGGACAGCCTGAGAGCCGAGGACGCGGCCGTATATTACTGTGCGAGACACAGCGGCGAATGGTTCGGGGAGTCCATTGACTATTGGGGCCAGGGAACCCTGGTCACCGT	κ	GACACGACACTCACGCAGTCTCCAGCATTCATGTCAGCGACTCCAGGAGACAAGGTCCACATCTCCTGCAAAGCCAGCCAAGACATTGATGATGATCTGAACTGGTACCAACAAAAACCAGGAGAAGCTGCTATTTTCATTATTCAAGAAGCTACCACTCTCGTTCCTGGAATCTCACCTCGCTTCAGTGGCACCGGGCATGGAACAGATTTTACCCTCACAATTAACAACATAGATTCTGAGGATGCTGCATATTACTTCTGTCTACAACATGATAATTTCCCTCTCACTTTCGGCGGAGGGACCCAGGTGGAGATCAAA
M3-6	M3	IgM	GAGGTGCAGCTGGTGGAGTCCGGGGGAGGCTTAGTTCAGCCTGGGGGGTCCCTGAGACTCTCCTGTGCAGCCTCTGGATTCACCTTCAGTAGCTACTGGATGCACTGGGTCCGCCAAGCTCCAGGGAAGGGGCTGGTGTGGGTCTCACGTATTAATAGTGATGGGAGTAGCACAAGCTACGCGGACTCCGTGAAGGGCCGATTCACCATCTCCAGAGACAACGCCAAGAACACGCTGTATCTGCAAATGAACAGTCTGAGAGCCGAGGACACGGCTGTGTATTACTGTGCAAGAGGGGCTGACTGGTTATATCCGGATTACTACTACTACGGTATGGACGTCTGGGGCCAAGGGACCACGGTCACCGT	κ	GATATTGTGATGACTCAGTCTCCACTCTCCCTGCCCGTCACCCCTGGAGAGCCGGCCTCCATCTCCTGCAGGTCTAGTCAGAGCCTCCTGCATAGTAATGGATACAACTATTTGGATTGGTACCTGCAGAAGCCAGGGCAGTCTCCACAGCTCCTGATCTATTTGGGTTCTAATCGGGCCTCCGGGGTCCCTGACAGGTTCAGTGGCAGTGGATCAGGCACAGATTTTACACTGAAAATCAGCAGAGTGGAGGCTGAGGATGTTGGGGTTTATTACTGCATGCAAGCTCTACAAACGCCTCTCACTTTCGGCGGAGGGACCAAGGTGGAGATCAAA
M3-7	M3	IgM	GAGGTGCAGCTGGTGCAGTCTGGAGCAGAGGTGAAAAAGCCCGGGGAGTCTCTGAAGATCTCCTGTAAGGGTTCTGGATACAGCTTTACCAGCTACTGGATCGGCTGGGTGCGCCAGATGCCCGGGAAAGGCCTGGAGTGGATGGGGATCATCTATCCTGGTGACTCTGATACCAGATACAGCCCGTCCTTCCAAGGCCAGGTCACCATCTCAGCCGACAAGTCCATCAGCACCGCCTACCTGCAGTGGAGCAGCCTGAAGGCCTCGGACACCGCCATGTATTACTGTGCGAGACAGTATTACGATATTTTGACTGGTTATTATTACTTTGACTACTGGGGCCAGGGAACCCTGGTCACCGT	κ	GAAATTGTGTTGACGCAGTCTCCAGGCACCCTGTCTTTGTCTCCAGGGGAAAGAGCCACCCTCTCCTGCAGGGCCAGTCAGAGTGTTAGCAGCAGCTACTTAGCCTGGTACCAGCAGAAACCTGGCCAGGCTCCCAGGCTCCTCATCTATGGTGCATCCAGCAGGGCCACTGGCATCCCAGACAGGTTCAGTGGCAGTGGGTCTGGGACAGACTTCACTCTCACCATCAGCAGACTGGAGCCTGAAGATTTTGCAGTGTATTACTGTCAGCAGTATGGTAGCTCTCTGTACACTTTTGGCCAGGGGACCAAGCTGGAGATCAAA
M3-8	M3	IgM	CAGCTGCAGCTGCAGGAGTCGGGCCCAGGACTGGTGAAGCCTTCGGAGACCCTGTCCCTCACCTGCACTGTCTCTGGTGGCTCCATCAGCAGTAGTAGTTACTACTGGGGCTGGATTCGCCAGCCCCCAGGGAAGGGGCTGGAGTGGATTGGGAGTATCTATTATAGTGGGAGCACCTACTACAACCCGTCCCTCAAGAGTCGAGTCACCATATCCGTAGACACGTCCAAGAACCAGTTCTCCCTGAAGCTGAGCTCTGTGACCGCCGCAGACACGGCTGTGTATTACTGTGCGAGAGTTGGGAGGCTAGCAGCAGCTGGTACGGGGGACCTTGACTACTGGGGCCAGGGAACCCTGGTCAGCGT	κ	GACATCCAGATGACCCAGTCTCCATCCTCCCTGTCTGCATCTGTAGGAGACAGAGTCACCATCACTTGCCGGGCGAGTCAGGGCATTAGCAATTATTTAGCCTGGTATCAGCAGAAACCAGGGAAAGTTCCTAAGCTCCTGATCTATGCTGCATCCACTTTGCAATCAGGGGTCCCATCTCGGTTCAGTGGCAGTGGATCTGGGACAGATTTCACTCTCACCATCAGCAGCCTGCAGCCTGAAGATGTTGCAACTTATTACTGTCAAAAGTATAACAGTGCCCCGATCACCTTCGGCCAAGGGACACGACTGGAGATTAAA
M3-9	M3	IgM	GAGGTGCAGCTGGTGGAGTCTGGGGGAGGCTTGGTCCAGCCTGGGGGGTCCCTGAGACTCTCCTGTGCAGCCTCTGGATTCACCTTCAGTAGCTATGCTATGCACTGGGTCCGCCAGGCTCCAGGGAAGGGACTGGAATATGTTTCAGCTATTAGTAGTAATGGGGGTAGCACATATTATGCAAACTCTGTGAAGGGCAGATTCACCATCTCCAGAGACAATTCCAAGAACACGCTGTATCTTCAAATGGGCAGCCTGAGACCTGAAGAAATGGCTGTCTATTACTGTGCGAGAGCCATAGTGGGAGCTACTTTTGGGTTATTTGACTACTGGGGCCAGGGAACCCTGGTCACCGT	λ	CAGCTTGTGCTGACTCAATCGCCCTCTGCCTCTGCCTCCCTGGGAGCCTCGGTCAAGCTCACCTGCACTCTGAGCAGTGGGCACAGCAGCTACACCGTCGCATGGCATCAGCAGCAGCCAGAGAAGGGCCCTCGATACTTGATGAAGCTTAACAGTGATGGCAGCCACAGCAAGGGGGACGGGATTCCTGATCGCTTCTCAGGCTCCAGCTCTGGGGCTGAGCGCTACCTCACCATCTCCAGCCTCCAGTCTGAGGATGAGGCTGACTATTACTGTCAGACCTGGGGCACTGGCATCCAAGAGGTATTCGGCGGAGGGACCAAGCTGACCGTCCTAG
M3-10	M3	IgM	CAGGTCACCTTGAGGGAGTCTGGTCCTGCGCTGGTGAAACCCACACAGGCCCTCACACTGACCTGCACCTTCTCTGGGTTCTCACTCAGCACTAGTGGAATGTGTGTGTACTGGATTCGTCAGCCCCCAGGGAAGGCCCTGGAGTGGCTTGCACGCATTGATTGGGATGATGATAAATACTACAGCACATCTCTGAAAACCAGGCTCACCATCTCCAAGGACACCTCCAAAAACCAGGTGGTCCTTACAATGACCAACATGGACCCTGTGGACACAGCCACGTATTACTGTGCACGGATGACAGATTGTAGTGGTGGTAGCTGCTACTCAGACTACTGGGGCCAGGGAACCCTGGTCACCGT	λ	CAGTCTGTGCTGACGCAGCCGCCCTCAGTGTCTGGGGCCCCAGGGCAGAGGGTCACCATCTCCTGCACTGGGAGCAGCTCCAACATCGGGGCAGGTTATGATGTACACTGGTACCAGCAGCTTCCAGGAACAGCCCCCAAACTCCTCATCTATGGTAACAGCAATCGGCCCTCAGGGGTCCCTGACCGATTCTCTGGCTCCAAGTCTGGCACCTCAGCCTCCCTGGCCATCACTGGGCTCCAGGCTGAGGATGAGGCTGATTATTACTGCCAGTCCTATGACAGCAGCCTGCGTGGTCATGTGGTATTCGGCGGAGGGACCAAGCTGACCGTCCTAG
M3-11	M3	IgM	GAGGTGCAGCTGTTGGAGTCTGGGGGAGGCTTGGTACAGCCTGGGGGGTCCCTGAGACTCTCCTGTGCAGCCTCTGGATTCACCTTTAGCAGCTATGCCATGAGCTGGGTCCGCCAGGCTCCAGGGAAGGGGCTGGAGTGGGTCTCAGCTATTAGTGGTAGTGGTGGTAGCACATACTACGCAGACTCCGTGAAGGGCCGGTTCACCATCTCCAGAGACAATTCCAAGAACACGCTGTATCTGCAAATGAACAGCCTGAGAGCCGAGGACACGGCCGTATATTACTGTGCGAAACATATAGCAGTGGCTGGGAAGCCCTCTTTTGACTACTGGGGCCAGGGAACCCTGGTCACCGT	κ	GACATCCAGATGACCCAGTCTCCATCTTCTGTGTCTGCATCTGTAGGAGACAGAGTCACCATCACTTGTCGGGCGAGTCAGGGTATTAGCAGCTGGTTAGCCTGGTATCAGCAGAAACCAGGGAAAGCCCCTAAGCTCCTGATCTATGCTGCATCCAGTTTGCAAAGTGGGGTCCCATCAAGGTTCAGCGGCAGTGGATCTGGGACAGATTTCACTCTCACTATCAGCAGCCTGCAGCCTGAAGATTTTGCAACTTACTATTGTCAACAGGCTAACAGTTTCCCTATCACCTTCGGCCAAGGGACACGACTGGAGATTAAA
M3-12	M3	IgM	GAGGTGCAGCTGGTGGAGTCTGGGGGAGGCTTGGTCCAGCCTGGAGGGTCCCTGAGACTCTCCTGTGCAGCCTCTGGATTCACCTTCAGTGACCACTACATGGATTGGGTCCGCCAGGCTCCAGGGAAGGGGCTGGAGTGGGTTGGTCGTTCTAGAAACAAAGCTAACAGTTACACCACAGAATACGCCGCGTCTGTGAAAGGCAGATTCACCGTCTCAAGAGATGAATCAAAGAACTCATTGTTTCTGCAAATGAATAGCCTGAAAACCGAGGACACGGCCGTGTATTATTGTGCTAGAGTAGGATACAGGTCTGGTCACTGGTCCCTTGACTACTGGGGCCAGGGAATCCTGGTCACCGT	κ	GACATCCAGATGACCCAGTCTCCATCCTCACTGTCTGCATCTGTAGGAGACAGAGTCACCATCACTTGTCGGGCGAGTCAGGGCATCAGCAATTATTTAGCCTGGTTTCAGCAGAAACCAGGGAAAGCCCCTAAGTCCCTGATCTATACTGCATCCAGTTTGCAAAGTGGGGTCCCATCAAAGTTCAGCGGCAGTGGATCTGGGACAGATTTCACTCTCACCATCAGCAGCCTGCAGCCTGAAGATTTTGCAACTTATTACTGCCAACAGTACAAAACTTATCCTATCACTTTCGGCGGAGGGACCAAGGTGGAGATCACA
M3-13	M3	IgM	CAGGTGCAGCTGCAGGAGTCGGGCCCAGGACTGGTGAAGCCTTCGGAGACCCTGTCCCTCACCTGCACTGTCTCTGGTGGCTCCATCAGTAGTTACTACTGGAGCTGGATTCGGCAGCCCCCAGGGAAGGGACTGGAGTGGATTGGGTATATCTATTACAGTGGGAGCACCAACTACAACCCCTCCCTCAAGAGTCGAGTCACCATATCAGTAGACACGTCCAAGAACCAGTTCTCCCTGAAGCTGAGCTCTGTGACCGCTGCGGACACGGCCGTGTATTACTGTGCGAGAGAAAGGTGGCTGGTACCTGGTGCTTTTGATATCTGGGGCCAAGGGACAATGGTCACCGT	λ	CAGTCTGTGCTGACGCAGCCGCCCTCAGTGTCTGGGGCCCCAGGGCAGAGGGTCACCATCTCCTGCACTGGGAGCAGCTCCAACATCGGGGCAGGTTATGATGTACACTGGTACCAGCAGCTTCCAGGAACAGCCCCCAAACTCCTCATCTATGGTAACAGCAATCGGCCCTCAGGGGTCCCTGACCGATTCTCTGGCTCCAAGTCTGGCACCTCAGCCTCCCTGGCCATCACTGGGCTCCAGGCTGAGGATGAGGCTGATTATTACTGCCAGTCCTATGACAGCAGCCTGAGTGGTTATGTCTTCGGAACTGGGACCAAGGTCACC
M3-14	M3	IgM	CAGCTGCAGCTGCAGGAGTCGGGCCCAGGACTGGTGAAGCCTTCGGAGACCCTGTCCCTCATTTGCAGTGTCTCTGGTGGTTCCATCAGCAGTAGTAATTATTACTGGGGCTGGATTCGCCAGCCCCCAGGGAAGGGGCTGGAGTGGATTGGGAGTATATATTATAGTGGGAAAACCTACTACAACCCGTCCCTCAAGAGTCGAGTCACCATTTCCGTAGACACGTCCAAGAACCAGTTTTCCCTGAAGTTGAACTCTGTGACCGCCGAAGACACGGCTGTATATTACTGTGCGAGACATCTAGGTGGGAGCTCGTGGTTCGACCCCTGGGGCCAGGGAACCCTGGTCACCGT	λ	CAGTCTGCCCTGACTCAGCCTGCCTCCGTGTCTGGGTCTCCTGGACAGTCGATCACCATCTCCTGCACTGGAACCAGCAGTGACATTGGTCATTATAACTATGTCTCCTGGTTCCAACAATACCCAGGCAAAGCCCCCAAACTCATGATTTATGATGTCACTAATCGGCCCTCAGGGGTTTCTGATCGCTTCTCTGGCTCCAAGTCTGGCAACACGGCCTCCCTGACCATCTCTGGGCTCCAGGCTGAGGACGAGGCTCATTATTACTGCAACTCATTTACAACCAGCACCACCTGGGTGTTCGGCGGAGGGACCACGCTGACC
S1-1	S1	IgG	GAAGTGCAGCTGGTGGAGTCTGGGGGAGGCTTGGTACAGCCTGGCAGGTCCCTGAGACTCTCCTGTGCAGCCTCTGGATTCACCTTTGACGAGTATGCCATGCACTGGGTCCGGCAAGCTCCAGGGAAGGGCCTGGAGTGGGTCTCAGGTATTAGTTGGAATAGAAATATCATTGGCTATGCGGACTCTGTGAAGGGCCGATTCACCATCTCCAGAGACAACGCCAAGAACTCCCTGTTTCTGCAAATGAACAGTCTGGGAACTGAGGACACGGCCCTGTATTACTGTGCAAGAGATTCCCTCGGATCTGAAAGGTGGAATGCTCTTGATATCTGGGGCCAGGGGACAATGGTCATCGTCTCTTCA	κ	GACATCGTGATGACCCAGTCTCCAGACTCCCTGGCTGTGTCTCTGGGCGAGAGGGCCACCATCAACTGCAGGTCCAGCCAGAGTGTTTTATACACCTCCAACAATAAGAACTACTTAGCTTGGTACCAGCAGAAACCAGGGCAGCCTCCTAAGCTGCTCATTCACTGGGCATCTACCCGGGAATCCGGGGTCCCTGACCGCTTCAGTGGCAGCGGGTCTGGGACAGATTTCACTCTCACCATCAGCAGCCTGCAGGCTGAAGATGTGGCAGTTTATTACTGTCAGCAATATTATGATGCTCCTCGGACGTTCGGCCAAGGGACCAAGGTGGAATTCAAA
S1-2	S1	IgG	CAGGTACACCTGGTGCAGTCTGGGGCTGAGGTGAGGAAGCCTGGGTCCTCGGTGAAGGTCTCCTGCAAGGCTTCTGGAGGCACCTTCAGAAACTTTGCTATCAACTGGGTGCGACAGGCCCCTGGACACGGGCTTGAGTGGGTGGGAGGGATCCTCCCTATCTTCGACTCAGCACACTACGGACAGAAGTTCCAGGGCAGAGTCACGATTACCGCGGACGAGTCCACGAGCACAGCCTACATGGAGCTGAGCGGCCTGAGATCTGAGGACACGGCCGTGTATTTCTGTGCGAGAGAGCACCTCTATGGTTCGGGATATTATTCTCTTACTTTGAATGCTTTTGATATCTGGGGCCAAGGGACAATGGTCACCGTCTCTTCA	κ	GATATTGTGATGGCCCAGACTCCACTCTCTCTGTCCGTCACTCCTGGACAGCCGGCCTCCATCTCCTGCAGGTCTAGCCAGAGCCTCCTGCATAGTGATGGAAAGACCTATTTGTATTGGTACCTGCAGAAGCCAGGCCAGCCTCCACATCTCCTGATCTATGAAGTTTCCAAACGGTCCTCTGGAGTGTCAGATAGGTTCAGTGGCAGCGGGTCAGGGACAGATTTCACACTGAAAATCAGCCGGGTGGAGGCTGACGATGTTGGGGTTTATTACTGCATGCAAAGTATACAATTGCCGCTCAGTTTCGGCGGAGGGACCAAGGTGGACATCAAA
S1-3	S1	IgG	GAGGTGCAGCTGGTGGAGTCTGGGGGAGGCTTGATACAGCCTGGAGGGTCCCTGAGACTCTCCTGTGCAGCCTCTGGATTCACCTTCAGTACTTATGAAATGAGCTGGGTCCGCCAGGCTCCAGGGAAGGGGCTGGAGTGGATTGCATTCATTAGTAGTAGTAGTAGTACCATATTCTACGCAGACTCTGTAAAGGGCCGATTCACCATCTCCAGAGACAACGCCAAGAACTCACTGTATCTACAAATGAACAGCCTGAGAGTCGAGGACACGGCTGTTTATTACTGTGCGAGAGAAACTACGTTTGGGAGTATTGTCGCCGTCTACTTTGACTCCTGGGGTCAGGGAACCCTGGTCACCGTCTCCTCA	λ	TCTTCTGAGCTGACTCAGGACCCTGCTGTGTCTGTGGCCTTGGGACAGACAGTCAGGATCACATGCCAAGGAGACAGCCTCAGAAGCTATTTTGCAAGCTGGTACCAGCAGAAGCCAGGACAGGCCCCTGTAGTTGTCATCTTTGGTAAAAACCACAGGCCCTCAGGGATCCCAGACCGATTCTCTGGCTCCAGCTCAGGAAGCACAGCTTCCTTGACCATCACAGGGGCTCTGGCGGAAGATGAGGCTGACTATTACTGTCTCTCCCGGGACAGAAGTGCTAACCGGGTTTTCGGCGGAGGGACCAAGCTGACCGTCCTA
S1-4	S1	IgA	GAGGTGCAGCTGGTGCAGTCTGGAGCAGAGGTGAAAAAGCCCGGGGAGTCTCTGAGGATCTCCTGTACGGGTTCTGGATACAACTTTGCCAGATACTGGATCGGCTGGGTGCGCCAGATGCCCGGGAAAGGCCTGGAGTGGATGGCGATCATGTATCCTTTTGACTCTGATATTAGATACAGCCCGTCCTTTCAAGGCCAGGTCACCATCTCAGTTGACAAGTCCATCAATACCGCCTACCTGCAGTGGAGCACCCTGCAGGCCTCGGACACCGCCATGTATTACTGTGCGAGACCTCGGGGGCCCGGTTTATTTGGGGCCCCCAACAGCTGGTACTACTTTGACTACTGGGGCCAGGGAACCCTGGTCACCGT	κ	GAAATCGTGTTGACTCAGTCTCCAGGCACCCTGTCTTTGTCTCCAGGGGAAAGAGCCACCCTCTCCTGCAGGGCCAGTCAGAGTGTTAGCAGCAGCTACTTAGCCTGGTACCAGCAGAAACCTGGCCAGGCTCCTAGGCTCCTCATGTATGGTGCATCCAGTAGGGCCACTGGCGTCCCCGACAGGTTCAGTGGCAGTGGGTCTGGGGCAGACTTCACCCTCACCATCAGCAGACTGGAGCCTGAAGATTTTGCAGTGTATTACTGTCAGCAGTATGGTAGTTCACCTGGGACTTTTGGCCAGGGGACCAAGCTGGAGATCAAA
S1-5	S1	IgM	GAGGTGCAGCTGTTGGAGTCTGGGGGAGGCTTGGTACAGCCTGGGGGGTCCCTGAGACTCTCCTGTGCAGCCTCTGGATTCACCTTTAGCAGCTATGCCATGAGCTGGGTCCGCCAGGCTCCAGGGAAGGGGCTGGAGTGGGTCTCAGCTATTAGTGGTAGTGGTGGTAGCACATACTACGCAGACTCCGTGAAGGGCCGGTTCACCATCTCCAGAGACAATTCCAAGAACACGCTGTATCTGCAAATGAACAGCCTGAGAGCCGAGGACACGGCCGTATATTACTGTGCGAAAGATACCTTCAGCAGCTGGTACGACGACGACTGGTTCGACCCCTGGGGCCAGGGAACCCTGGTCACCGT	λ	CAGTCTGTGCTGACGCAGCCGCCCTCAGTGTCTGGGGCCCCAGGGCAGAGGGTCACCATCTCCTGCACTGGGAGCAGCTCCAACATCGGGGCAGGTTATGATGTACACTGGTACCAGCAGCTTCCAGGAACAGCCCCCAAACTCCTCATCTATGGTAACAGCAATCGGCCCTCAGGGGTCCCTGACCGATTCTCTGGCTCCAAGTCTGGCACCTCAGCCTCCCTGGCCATCACTGGGCTCCAGGCTGAGGATGAGGCTGATTATTACTGCCAGTCCTATGACAGCAGCCTGAGTGGTTGGGTGTTCGGCGGAGGGACCAAGCTGACC
S3-1	S3	IgG	GAGGTTCAGCTGGTGGAGTCTGGGGGAGGCTTCGTAAAGCCTGGGGGGTCCCTTAGACTCTCCTGTGCAGCCTCCGGATTCATTTTCAGTAAAACCTGGATGAGCTGGGTCCGCCAGGCTCCAGAAAAGGGGCTGGAGTGGGTTGGCCGTATTAAAGGCGAAATTGATGGTGGGACAATAGACTACGCTGCACCCGTCAAAGGCAGATTCACCATCTCAAGAGATAATTCAAAAAACACGCTGTATCTGCAAATGAACAGCCTGAAAACCGAGGACACCGCCGTCTATTACTGTACCACAGCTGGATATGGTGGCTTCGACGACGACTTCTGGGGCCAGGGAACCCTGGTCACCGTCTCCTCA	κ	GATGTTGTGCTGACTCAGTCTCCACTCTCCCTGCCCGTCACCCTTGGACAGCCGGCCTCCATCTCCTGCAGGTCTAGTCAAAGCCTCGTATACAGTGATGGAAACACCTACTTGACTTGGTTTCAGCAGAGGCCCGGCCAATCTCCAAGGCGCCTAATTTATGAGGTTTCTAAGCGGGACTCTGGGGTCCCAGACAGATTCAGCGGCAGTGGGTCAGGCACTGATTTCACACTGAAAATCAGCAGGGTGGAGGCTGAGGATGTTGGGCTTTATTACTGCATGCAAGCTACACACTGGCCTCCGGGCACCTTCGGCCAAGGGACACGGCTGGAGATTAAA
S3-2	S3	IgG	CAGGTGCAGCTACAGCAGTGGGGCGCAGGACTGTTGAAGCCTTCGGAGACCCTGTCCCTCACCTGCGCTGTCTATGGTGGGTCCTTCAGTGGTTACTACTGGAGCTGGATCCGCCAGCCCCCAGGGAAGGGGCTGGAGTGGATTGGGGAAATCAATCATAGTGGAAACACCAACTACAACCCGTCCCTCAAGAGTCGAGTCACCATATCAGTAGACACGTCCAAGAACCAGTTCTCCCTGAAGCTGAGCTCTGTGACCGCCGCGGACACGGCTGTGTATTACTGTGCGAGAGGCGGGACGACATTTACCGACCCCTGGGGCCAGGGAACCCTGGTCACCGTCTCCTCA	κ	GAAATAGTGATGGCGCAGTCTCCAGCCACCCTGTCTGTGTCTCCAGGGGAAAGAGCCACCCTCTCCTGCAGGGCCAGTCAGAGTGTTAACAGCTACTTAGCCTGGTACCAGCAGAAACCTGGCCAGGCTCCCAGGCTCCTCATCTATGGTGCATCCACCAGGGCCACTGGTGTCCCAGCCAGGTTCAGTGGCAGTGGGTCTGGGACAGAGTTCACTCTCACCATCAGCAGCCTGCAGTCTGAAGATTTTGCAGTTTATTACTGTCAGCAGTATAAAAACTGGCCTCCGTACACTTTTGGCCAGGGGACCAAGCTGGAGATCAAA
S3-3	S3	IgG	CAGGTTCAGCTGGTGCAGTCTGGAGCTGAGGTGAAGAAGCCTGGGGCCTCAGTGAAGGTCTCCTGCAAGGCTTCTGGTTACACGTTTTCCAGCTATAGTATCACCTGGGTGCGACAGGCCCCTGGACAAGGGCCTGAGTGGATGGGATGGATCAGCGCTTACAGTGGTAAGCCAAACTATGCACAGAAGTTCCAGGGCAGAGTCACCATGACCACAGACACATCCACGAGCACAGCGTACATGGAAGTGAGGAGTCTGAGATCTGACGACACGGCCGTATATTACTGTGCGAGAGCAAATGTGGTGGTGCCAGCTGCCATTGTCTACCCTATTCGATCCCTAAGGTTCTTTGACTACTGGGGCCAGGGAACCCTGGTCACCGTCTCCTCA	λ	CAGTCTGCCCTGACTCAGCCTGCCTCCGTGTCTGGGTCTCCTGGACAGTCGATCACCATCTCCTGCACTGGGACCAGCAGCGACGTTGGTGCTTATGACTATGTCTCCTGGTACCAACAACTCCCAGGCAAAGCCCCCAAACTCATAATTTATGATGTCACTTATCGGCCCTCAGGGGTTTCTAGTCGCTTCTCTGGCTCCAAGTCTGGCAACACGGCCTCCCTGACCATCTCTGGGCTCCAGGCTGAGGACGAGGCTAATTATTACTGCACCTCATGTTCAACCAGCGACACTGTCGCCGTGGTTTTCGGCGGAGGGACCAAGCTGACCGTCCTA
S3-4	S3	IgG	CAGGTGCACCTGGTGCAATCTGGGGCTGAGGTGCAGAAGCCTGGGGCCTCAGTGAAGGTCTCCTGTAAGGCTTCTGGATACACCTTTACCGGCTACTATATGCACTGGGTGCGACAGGCCCCTGGACAAGGGCTTGAGTGGATGGGATGGATCAGCCCTACCAGTGGTGCCACAAAGTATGCACAGAGGTTTCAGGGCAGGGTCACCTTGACCAGGGACACGTCCATCAGCACAGCCTACATGGAAGTGAGCAGGCTAAGATCAGACGACACGGCCGTGTATTACTGTGCGAGAGGATCGGGGCTGGTGGTGATTGCTATCGACTTTGACTACTGGGGCCAGGGAACCCTGGTCACCGTCTCCTCA	λ	CAGGCTGTGGTGACTCAGGAGCCCTCACTGACTGTGTCCCCAGGAGGGACAGTCACTCTCACCTGTGGCTCCAGCACTGGAGCTGTCACCAGTGGTCATTATCCCTACTGGTTCCAACAGAAGCCTGGCCAAGCCCCCAGGACACTGATTTATGAAACAAGCAACAAACACTCCTGGACCCCTGCCCGGTTCTCAGGATCCCTCCTTGGGGACAAAGCTGCCCTGACCCTTTCGGGTGCGCAGCCTGAGGATGAGGCTGAGTATTACTGCTTGCTCTCCTATGGTGGTGCTTGGGTGTTCGGCGGTGGGACCAAGCTGACCGTCCTA
S3-5	S3	IgG	GAGGTGAAGAAGCCTGGGGCCTCAGTGAAGGTCTCCTGCAAGGCCTCTGGTTACAGCCTTAACAGTCACGGCCTCAACTGGGTTCGGCAGGTCCCTGGGCAAGGCCTTGAGTGGATGGGGTGGATCAGCGGCTACGATGGTAAGCCAAACTATGCACAGAAATTCCAGGACAGAGTCACCATGACCAGAGACACATCCACGAGTACAGCCTACATGGAATTGAGGAACCTGAGATCTGACGACACGGCCATTTATTACTGTGCGAGAGATCGGGGTGTAGTAGTATCAGCTGCTCTTTTATACCATTTTTGGAGGATGCATCCTTATGATCTCTGGGGCCCCGGGACAATGGTCACGGTGTCTTCA	κ	ATCGTGATGACCCAGTCTCCAGACTCCCTGGCTGTGTCTCTGGGCGAGCGGGCCACCATCAACTGCAACTCCAGCCAGAATATTTTATACAGCTCCAACAATAAGAACTACTTAGCTTGGTACCAGCAGAGACCAGGACAGCCTCCTAGGCTGCTCATTTACTGGGCATCTACCCGGGAATCCGGGGTCCCTGACCGATTCAGTGGCAGTGGGTCTGAGACAGCTTTCACTCTCACCATCAGCAACCTGCAGGCTGAAGATGTGGCGGTTTATTACTGTCAACAATATTATGATACTCTAAGGACGTTCGGCCGAGGGACCAGGGTGGAAATCAAA
S3-6	S3	IgG	CAGGTGCAGCTGCAGGAGTCGGGCCCAGGACTGGTGAAGCCTTCGGAGACCCTGTCCCTCACCTGCACTGTCTCTGGTGGCTCCATCAGTAGTTACTACTGGACCTGGATCCGGCAGCCCGCCGGGAAGGGACTGGAGTGGATTGGGCGTATCTATTCCAGTGGGTCCACCAACTACAACCCCTCCCTCAACAGTCGAGTCACCATGTCAGTAGACACGTCCAAGAACCAATTCTCCCTGAAACTGAGCTCTGTGACCGCCGCGGACACGGCCGTGTATTACTGTACGAGAGGGGTTGTTGTAGTACCGCCTACTATAGATCGACCTTGGTCGTTCTGCTTTGACTACTGGGGCCAGGGAACCCTGGTCACCGTCTCCTCA	λ	TCCTATGAGCTGACACAGCCACCCTCGGTGTCAGTGTCCCCAGGACAGACGGCCAGGATCACCTGCTCTGGAGATGCATTGCCAAAGCAATATGCTTATTGGTACCAGCAGAAGCCAGGCCAGGCCCCTGTGCTGGTGATATATAAAGACAGTGAGAGGCCCTCAGGGATCCCTGAGCGATTCTCTGGCTCCAGCTCAGGGACAACAGTCACGTTGACCATCAGTGGAGTCCAGGCAGAAGACGAGGCTGACTATTACTGTCAATCAGCAGACAGCAGTGGTACTTATGTCTTCGGAGCTGGGACCAAGGTCACCGTCCTA
S3-7	S3	IgG	CAGGTGCAGCTGCAGGAGTCGGGCCCAGGACTGGTGAAGCCTTCGGAGACCCTGTCCCTCACCTGCACTGTCTCTGGCGGCTCCATCAGTAGTTACTACTGGAGCTGGATCCGGCAGCCCGCCGGGAAGGGACTGGAGTGGATTGGGCGTATCTATAGCAGTGGGAGCACCAACTATAATCCCTCCCTCAAGAGTCGAGTCACCATGTCAGTAGACACGTCCAAGAACCACTTCTCCCTGAAGCTGAGCTCTGTGACCGCCGCGGACACGGCCATATATTACTGTGCGAGAACTCATATTGTATTATTACCAGCTGCGACCCCTCACGGCTGGTTCGACCCCTGGGGCCAGGGAACCCTGGTCACCGTCTCCTCA	κ	GACATCCAGATGACCCAGTCTCCATCCTCCCTGTCTGCATCTGTAGGAGACAGAGTCACCATCACTTGCCGGGCAAGTCAGAGCATTAGCAGTTATTTAAATTGGTATCAGCAGAAACCAGGGAAAGCCCCTAAGCTCCTGATCTCTGCTGCATCCAGTTTGCAAAGTGGGGTCCCATCAAGGTTCAGTGGCAGTGGATCTGGGACAGATTTCACTCTCACCATCAGCAGTCTGCAACCTGAAGATTTTGCAACTTACTACTGTCAACAGAGTTACAGTGCCCCTCAATGGACGTTTGGCCAAGGGACCAAGGTGGAAATCAAA
S3-8	S3	IgG	CAGGTGCAGCTGGTGGAGTCTGGGGGAGGCGTGGTCCAGCCTGGGAGGTCCCTGAGACTCTCCTGTGGAGCGTCTGGGTTCACCTTCAGTACTTTTGGCATGCACTGGGTCCGCCAGGCTCCAGGCAAGGGGCTGGAGTGGGTGGCAGTTATATGGTCTGATGGAAGTAATAAAGAATATGAGGACTCCGTGAAGGGCCGATTCACCATCTCCAGAGACAATTCCAAGAACACGCTGTATCTGCAAATGAACAGCCTGAGAGCCGAGGACACGGCTGTGTATTACTGTGCGAAATCGTACGCCGACATAGGCGGCAGCTGGTACAATGCCGACTTCTGGGGCCAGGGAACCCTGGTCACCGTCTCCTCA	λ	CAGTCTGCCCTGACTCAGCCTCGCTCAGTGTCCGGGTCTCCTGGACAGTCAGTCACCATCTCCTGCACTGGAACCAGCAGTGATGTTGGTGGTTATAACTTTGTCTCCTGGTACCAACAGCACCCAGGCAAAGCCCCCAAACTCATGATTTATGATGTCAGTCAGCGGCCCTCAGGCGTCCCTGATCGCTTCTCTGGCTCCAAGTCTGGCAACACGGCCTCCCTGACCATCTCTGGGCTCCAGGCTGAGGATGAGGCTGATTATTACTGCTGCTCATATGCAGCCAGCTACACTTGGGTGTTCGGCGGAGGGACCACGCTGACCGTCCTA
S3-9	S3	IgG	CAGGTGCAGCTGGTGCAGTCTGGGGCTGAGGTGAAGGAGCCTGGGGCCTCAGTGAACGTTTCCTGCAAGGCATCTGGATACACCTTGACAAGCTACTATATGCACTGGGTGCGACAGGCCCCTGGACAAGGGCTTGAGTGGATGGGAATAATCAACCCAAGTGCTGGTAGCACAAGCTACGCACAGAAGTTCCAGGGCAGAGTCACCATGACCACGGACACGTCCACGAGCACAGTCTACATGGAGGTCAGTAGCCTGAGATCTGAGGACACGGCCGTCTATTACTGTGCGAGAGATCGTAGACCTGTTCCAGCTGCCACAAGGGGTTTGGACGTCTGGGGCCAAGGGACCACGGTCACCGTCTCCTCA	λ	CAGTCTGCCCTGACTCAGCCTGCCTCCGTGTCTGGGTCTCCTGGACAGTCGATCACCATCTCCTGCACTGGAACCAGCAGTGACCTTGGTAGTTATAACTATGTCTCCTGGTACCAACAACACCCAGGCAAAGCCCCCAAAGTCATGATTTATGATGTCAGTAATCGGCCCTCAGGGGTTTCTAATCGCTTCTCTGGCTCCAAGTCTGGCAACACGGCCTCCCTGACCATCTCTGGGCTCCAGGCTGAGGACGAGGCTGATTATTACTGCAGCTCATACACAACCCGCAGCTCTTGGGTGTTCGGCGGAGGGACCAAGCTGACCGTCCTA
S3-10	S3	IgA	CAGGTGCAGCTGCAGGAGTCGGGCCCAGGACTGGTGAAGCCTTCACAGACCCTGTCCCTCACCTGCACTGTCTCCGGTGGCTCCATCAGCAAAGGTGATTACTACTGGAGTTGGATTCGCCAGCACCCACAGAAGGGCCTGGAGTGGATTGGGTACATCTTTTACAGTGGGACCACCTACTACAACCCGTCCCTCAGGAGTCGAGTTACCATGTCAGTTGACACGTCTAGGAACCAGTTCTCCCTGAAGCTGACCTCTGTGACTGCCGCGGACACGGCCGTGTATTACTGTGCGAGAGGGGCCCCTAGTGGGAGCCCCCCTTCTGAATACTGGGGCCAGGGAACCCTGGTCACCGT	λ	CAGTCTGTGCTGACGCAGCCGCCCTCAGTGTCTGCGGCCCCAGGGCAGAGGGTCACCATCTCCTGCACTGGGGGCAGCTCCAACTTCGGGGCAGGTTATAATGTACACTGGTACCAGCAGCTTCCAGGAACAGCCCCCAAACTCCTCATCTATGCTAACAACAATCGGCCCTCAGGGATTCCTGACCGATTCTCTGGCTCCAAGTCTGGCACCTCAGCCTCCCTGGCCATCACTGGGCTCCAGGCTGAGGATGAGGCTGATTATTACTGCCAGTCGTATGACAGCAGCCTGAATACTTGGGTGTTCGGCGGAGGGACCAAGCTGACC
S3-11	S3	IgA	GAGGTGCAGTTGGTGGAGTCTGGGGGAGGCTTGGTCCAGCCTGGGGGGTCCCTAAGACTCTCCTGTTCAGCCTCTGGATTCACCTTCAGTGACTATTCTATGCACTGGGTCCGCCAGGCGCCAGGGAAGGGACTAGACTATGTTTCATTTATTAGTACTGATGGGGAAACCACATACTACGCAGACTCCGTGAAGGGCAGATTCACCATTTCCAGAGACAATTCCAAGAACACGCTGTATCTTCAAATGAGCAGTCTGAGAGCTGAGGACACGGCTGTGTATTACTGTGTGAAAAGGTATTACGACATTTTGACTGGTTATGTTGAGTACTGGGGCCAGGGAACCCTGGTCACCGT	κ	GAAGTTGTGTTGACGCAGTCTCCAGGCACCCTGTCTTTGTCTCCAGGGGAAAGAGCCACCCTCTCCTGCAGGGCCAGTCAGAGTGTTAGCAGTAGCTTCTTAGCCTGGTACCAGCAGAAACCTGGCCAGGCTCCCAGGCTCCTCATCTATAGTGCATCCAGCAGGGCCGCTGGCATCCCAGACAGGTTCAGTGGCAGTGGGTCTGGGACAGACTTCACTCTCACCATCAGCAGACTGGAGCCTGAAGATTTTGCAGTGTATTACTGTCAGCAGTATGGTAGCTCACTGTGGACGTTCGGCCAAGGGACCAAGGTGGAAGTCAAA
S3-12	S3	IgA	GACGTGCAGTTGGTGGAGTCTGGGGGAGGCTTGGTCCAGCCTGGGGGGTCCCTGAGACTCTCCTGTTCAGCCTCTGGATTCACCTTCAATAACTATGGTATGCACTGGGTCCGCCAGGCTCCAGGGAAGGGACTGGAATTTGTTTCAGCTATTACTAGTAATGGCGGTAGCACATTCTACGCGGACTCCCTGAAGGGCAGATTCACCATCTCCAGAGACAATTCCAAGAACACGCTGTATCTTCAAATGAGCAGTCTGAGACCTGAGGACACGGCTGTTTATTACTGTGTAAAAGAACAGGTGGCTGGCACGCTTGACTCCTGGGGCCAGGGAACCCTGGTCACTGT	κ	GCCGTCCGGATGACCCAGTCTCCATCCTCATTCTCTGCATCTACAGGAGACAGAGTCACCATCACTTGTCGGGCGAGTCAGGGTATTTTCAGTTACTTAGCCTGGTATCAGCAAAAACCAGGGAAAGCCCCTAACCTCCTGATCTATGCTGCATCCAAATTGAAAAGTGGGGTCCCATCAAGGTTCAGCGGCAGTGGATCTGGGACAGATTTCACTCTCACCATCAGCTGGCTGCAGTCTGAAGATTTTGCAACTTATTACTGTCAACAGTATCACACTTACCCTCCCACTTTCGGCCCTGGGACCAAAGTGGATATCACA
S3-13	S3	IgA	GAGGTGCAGCTGTTGGAGTCTGGGGGAGGCTTGGTTCAGCCGGGGGGGTCCCTGAGACTCTCCTGTGTAGCCTCTGGATTCACATTTAGCGGCTATGCCATGAGCTGGGTCCGCCAGGCTCCAGGGAAGGGACTGGAGTGGGTCTCAGCTATTAGTGGTAGGGGTGATAGCACATACTACGCAGACTCCGTGAAGGGACGGTTCACCATCTCCAGAGACAATTCCAAGAATACGCTGAATCTGCAAATGAGCAGCCTGAGAGGCGAGGACACGGCCGTGTATTACTGTGCGAAAGATGAAGGCTCGCTTTACGATATTTCGACTGCTTATTATAAGTGGGGCCAGGGAACCCTGGTCACCGT	κ	GAAATTGTGTTGACACAGTCTCCAGCCACCCTGTCTTTGTCTCCAGGGGAAAGAGCCACCCTCTCCTGCAGGGCCAGTCAGAGTGTTAGCAGGTCCTTAGCCTGGTACCAACAGAAACCTGGCCAGGCTCCCAGGCTCGTCATCCATGATGTGTCCAACAGGGACACTGGCATCCCAGTCAGGTTCAGTGGCAGTGGGTCTGAGACAGACTTCACTCTCACCATCAGCAGCCTAGAGCCTGAAGATTTTGCGGTCTATTACTGTCAGCAGCGTAGCAACTGGCCGTACACTTTTGGCCAGGGGACCAAGCTGGAGATCAAA
S3-14	S3	IgA	CAGCTGCAGCCGCAGGAGTCGGGCCCAGGACTGGTGAAGCCTTCGGAGACCCTGTCCCTCAACTGCAGTGTCTCTGGTGGCTCCATCAGATATTACTACTGGAACTGGATTCGGCAGTCCCCAGGGAAGGGACTGGAATGGATTGGGTATATCTATTACAGTGGGAGCACCAATTACAACCCCTCCCTCAAGAGTCGAGTCACCATATCAGTAGACACGTCCAAGAACCAGTTCTCCCTGAAGCTGAACTCTGTGACCGCCGCAGACACGGCCGTGTATTATTGTGCGAGACGCTACGGGAGCGCCTTTGATATCTGGGGCCAAGGGATAGTGGTCACGGT	λ	CAGTCTGCCCTGACTCAGCCTGCCTCCGTGTCTGGGTCCCCTGGACAGTCGATCACCATCTCCTGCACTGGAACCAGCAGTGATGTTGCGAGTAATAACCTTGTCTCCTGGTATCAACATCACCCCGGCAAAGCCCCCAAACTCATGATTTATGAGGGCAGTGTGCGGCCCTCAGGGGTTTCTAATCGCTTCTCTGGCTCCAAGTCTGCCAACGCGGCCTCCCTGACAATCTCTGGGCTCCAGGCTGAGGACGAGGCTCATTATTACTGCTGCTCATTTGTAGGTGGAACCACTTGGGTGTTCGGCGGAGGGACCAAGCTGACC
S3-15	S3	IgA	GAGGTGCAGCTGTTGGAGTCTGGGGGAGGCTTGGTACAGCCGGGGGGGTCCCTGAGACTCTCCTGTGCAGCCTCTGGATTCAGCATTAGCAGCTATGCCATGAGCTGGGTCCGCCAGGCTCCTGGGAAGGGGCTGGACTGGGTCTCAGCTATTGGTGGTAGTGCTGGTACCACATACTACGCAGACTCCGTGAAGGGCCGGTTCACCATCTCCAGAGACAATTCCAAGAACACGCTGTATCTGCAAATGAACAGCCTGAGAGCCGAGGACACGGCCGTATATTACTGTGCGAAAGAAGTTTCGATACAGGTATGGGGACTCAACTACGGTATGGACGTCTGGGGCCAAGGGACCACGGTCACCGT	λ	CAGTCTGCCCTGACTCAGCCTGCCTCCGTGTCTGGGTCTCCTGGACAGTCGATCACCATCTCCTGCACTGGAACCAGCAGTGACGTTGGTGGTTTTAACTCTATCTCCTGGTACCAACAACACCCAGACAAAGCCCCCAAACTCATGATTTCTGAGGTCAGTAATCGGCCCTCAGGGGTTTCTAATCGCTTCTCTGGCTCCAAGTCTGGCAACACGGCCTCCCTGACCATCTCTGGGCTCCAGGCTGAGGACGAGGCTGATTATTACTGCAGCTCATATAGAAGCAGCAGCACTCTTGTCTTCGGGACTGGGACCAAGGTCACC
S3-16	S3	IgA	CAGGTGCAGCTGGTGCAGTCTGGGGCTGAGGTGAAGAGGCCTGGGGCCTCAGTGAAGGTCTCCTGCAAGGCTTCCGGATACACCTTCACTAGTAATGATATCAATTGGGTGCGACAGGCCACTGGACAAGGGCTTGAGTGGATGGGATGGATGAGCCCTGGCAGTGGTAACACAGGCTATGCACAGCAGTTCCAGGGCAGAGTCACCTTGACCAGGAGCACCTCCATAAGCACAGCCTACATGGAGCTGAGCAGCCTGACATCTGACGACACGGCCGTGTATTATTGTGCGAGAGGTGACTACTGGGGCCAGGGAACCCTGGTCACCGT	κ	TATATTGTGATGACGCAGACTCCACTCTCTCTGTCCGTCACCCCTGGACAGCCGGCCTCCATCTCCTGCAAGTCAAGTCAGAGCCTCCTGCATAGTGATGGAAAGACCTATGTGTATTGGTACCTGCAGAAGCCAGGCCAGCCTCCACAGCTCCTGATCTATGAAGTTTCCAACCGGTTCTCTGGAGTGCCAGATAGGTTCAGTGGCAGCGGGTCAGGGACAGACTTCACACTGAAAATCAGCCGGGTGGAGGCTGAGGATGTTGGGGTTTATTACTGCATGCAAAGTATACAGGTTCCTTGGACGTTCGGCCAAGGGACCAAGGTGGAAATCAAA
S3-17	S3	IgA	CAGGTCCAGCTGGTGCAGTCTGGGGCTGAGGTGAAGAAGCCTGGGTCGTCGGTGAAGGTCTCCTGCAAGGCTTCTGGAGGCACCTTCAATCGGTATTCTGTCGCCTGGGTGCGACAGGCCCCTGGACAAGGGCTTGAGTGGATGGGAAAGGTCATCCCTCTCCTTGAGATAGCAAACTACGCACAGAAGTTTCAGGGCAGAGTCACGATTACCGCGGACAAATCCACGGGCACAGCCTTCATGGAGCTGAGCAGCCTAAGATCTGAAGACACGGCTGTCTATTACTGTGCGAGCCCAGTGGGGGAATGGGACCACGGTGACCCTGACGCTTTTGATATCTGGGGCCAAGGGACAAAGGTCACGGT	λ	CAGTCTGCCCTGACTCAGCCTCCCTCCGCGTCCGGGTCTCCTGGACAGTCAGTCACCATCTCCTGCACTGGAACCAGCAGTGACGTTGGTGGTTATAACTATGTCTCCTGGTACCAACAGCACCCAGGCAAAGCCCCCAAACTCATGATTTATGAGGTCAATAAGCGGCCCTCAGGGGTCCCTGATCGCTTCTCTGGCTCCAAGTCTGGCAACACGGCCTCCCTGACCGTCTCTGGGCTCCAGGCTGAAGATGAGGCTAATTATTACTGCAGCTCATATGCAGGCAGCAACAATTTTGTGGTTTTCGGCGGAGGGACCAACCTGACCGTCCTAG
S3-18	S3	IgA	CAGGTGCAGCTGGTGCAGTCTGGGGCTGAGGTGAAGAAGCCTGGGGCCTCAGTGAAGGTCTCCTGCAAGGCTTCTGGATACACCTTCACCGGCCACTATATGCACTGGGTGCGACAGGCCCCTGGACAAGGGCTTGAGTGGATGGGATGGATCAACCCTAACAGTGGTGGCACAAACTATGCACAGAAGTTTCAGGGCAGGGTCACCATGACCAGGGACACGTCCATCAGCACAGCCTACATGGAGCTGAGTAGGCTGAGATCTGACGACACGGCCGTATATTACTGTGCGAGAGTATTAGATGATAGTAGTGGTTATTGGGAGTACTACTTTGACTACTGGGGCCAGGGAACCCTGGTCACCGT	κ	GACATCCAGATGACCCAGTCTCCTTCCACCCTGTCTGCATCTGTAGGAGACAGAGTCACCATCACTTGCCGGGCCAGTCAGAGTATTAGTAGCTGGTTGGCCTGGTATCAGCAGAAACCAGGGAAAGCCCCTAAGCTCCTGATCTATAAGGCGTCTAGTTTAGAAAGTGGGGTCCCATCAAGGTTCAGCGGCAGTGGATCTGGGACAGAATTCACTCTCACCATCAGCAGCCTGCAGCCTGATGATTTTGCAACTTATTACTGCCAACAGTATAATAGTTGGTGGACGTTCGGCCGAGGGACCAAGGTGGAAATCAAA
S3-19	S3	IgA	CAGGTGCAGCTGGTGCAGTCTGGGGCTGAGGTGAAGAAGCCTGGGGCCTCAGTGAAGGTCTCCTGCAAGGCTTCTGGATACACCTTCACCAGCTATGATATCAACTGGGTGCGACAGGCCACTGGACAAGGGCTTGAGTGGATGGGATGGACGAACCCTAGCAGTGGTAATGCAGGCTATGCACAGAGATTCCAGGGCAGAGTCACCATGACCAGGGACACCTCCATAAGCACAGCCTACATGGAGCTGAGGAGCCTGAGATCTGAGGACACGGCCGTGTATTACTGTGCGAGAGGCGGTCCGGGTTGGAGTGGTTATTATAGGGACTACTACTACGGCATGGACGTCTGGGGCCAAGGGACCACGGTCACCGT	λ	CAGTCTGCCCTGACTCAGCCTCCCTCCGCGTCCGGGTCTCCTGGACAGTCAGTCACCATCTCCTGCACTGGAACCAGCAGTGACGTTGGTAGTTATAACTATGTCTCCTGGTTCCAACAGCACCCAGGCAGAGCCCCCAAACTCATGATTTATGAGGTCACTAGGCGGCCCTCAGGGGTCCCTGATCGCTTCTCTGGCTCCAAGTCTGGCAACACGGCCTCCCTGACCGTCTCTGGACTCCAGGCTGAGGATGAGGCTGATTATTACTGCAGCTCATATGCAGGCAGCAACAATGTGGTTTTCGGCGGGGGGACCAAGCTGACC
S3-20	S3	IgA	CAGGTGCAGCTGGTGGAGTCTGGGGGAGGCGTGGTCCAGCCTGGGAGGTCCTTGAGACTCTCCTGTGCAGCGTCTGGATTCAGCTTCAGTATCTATGGCATGCACTGGGTCCGCCAGGCTCCAGGCAAGGGGCTGGAGTGGGTGGCAGTTATATGGTATGATGGAAGTAATAAATATTATGAAGACTCCGTGAAGGGCCGATTCACCATCTCCAGAGACAACTCCAAGAACACGCTGTATCTGCAAATGAACAGCCTGAGAGCCGAGGACACGGCTGTGTATTACTGTGCGAGAGGGTCCAACGTATTACGATATTTTGACTCATGGGGCCAGGGAACCCTGGTCACCGT	κ	GAAATAGTGATGACGCAGTCTCCAGCCACCCTGTCTGTGTCTCCAGGGGAAAGAGCCACCCTCTCCTGCAGGGCCAGTCAGAGTGTTACCATCAACTTAGCCTGGTACCAGCAGAAACCTGGCCAGGCTCCCAGGCTCCTCATCTATGCTATATCCACCAGGGCCACTGGTATCCCAGCCAGGTTCAGTGGCAGTGGGTCTGGGACAGAGTTCACTCTCACCATCAGCAGCCTGCAGTCTGAAGATTTTGCAGTTTATTACTGTCAGCAGTATGATAACTGGCCACTCACTTTCGGCGGAGGGACCAAGGTGGAGATCAAA
S3-21	S3	IgA	CAGGTGCAGCTGCAGGAGTCGGGCCCAGGACTGGTGAAGCCTTCGGAGACCCTGTCCCTCACCTGCACTGTCTCTGGTGGCTCCATCAATAGTTACTACTGGAGTTGGATTCGGCAGCCCCCAGGGAAGGGACTGGAGTGGATTGGCTATGTCTTTTACAATGGGATCACCAACTACAACCCCTCCCTCAAGAGTCGAGTCACCATGTCAGTGGACACGTCCCAGAACCAGTTCTCCCTGAGGCTGAACTCTGTGACCGCCGCAGACACGGCCGTCTATTACTGTGCGGGCGCGCCCACTGTACTGTGGATGCGCTTTGATCACTGGGGCCAGGGAGCCCTGGTCACCGT	λ	CAGTCTGTACTGACTCAGCCACCCTCAGCGTCTGGGACCCCCGGGCAGAGGGTCACCATCTCTTGTTCTGCAAGCAGCTCCAACATCGGAAATAATTTTGTATACTGGTACCAGCACCTCCCAGGAACGGCCCCCAAACTCCTCATCTATAGGAATAATCAGCGGCCCTCAGGGGTCCCTGACCGATTTTCTGGCTCCAGGTCTGACACCTCAGCCTCCCTGGCCATCAGTGGGCTCCGGTCCGAGGATGAGGGTGATTATTACTGTGCAGCATGGCATGACAGCCTGGGTGGCCTGTTCGGCGGAGGGACGAAGCTGACC
S3-22	S3	IgM	CAGGTGCAGCTGCAGGAGTCGGGCCCAGGACTGGTGAAGCCTTCGGAGACCCTGTCCCTCACCTGCACTGTCTCTGGTGGCTCCATCAGTAGTTATTACTGGAGCTGGATTCGGCAGCCCCCAGGGAAGGGACTGGAGTGGATTGGGTATATCTATTACAGTGGGAGCACCAACTACAACCCCTCCCTCAAGAGTCGAGTCACCATATCAGTTGACACGTCCAAGAACCAGTTCTCCCTGAAACTGAGGTCTGTGATCGCTGCGGACACGGCCGTGTATTATTGTGCGAGACGGGGATACATCACCTACTGGGACTTCGATCTCTGGGGCCGTGGCACCCTGGTCACTGT	λ	CAGTCTGCCCTGACTCAGCCTGCCTCCGTGTCTGGGTCTCCTGGGCAGTCGATCACCATCTCCTGCACTGGAACCAGCAGTGACGTTGGTGGTTATAACTACGTCTCCTGGTACCAACAACACCCCGGCAAAGCCCCCAAACTCATGATTTATGAGGTCAGTAATCGGCCCTCAGGGGTTTCTAATCGCTTCTCTGGCTCCAAGTCTGGCAACACGGCCTCCCTGACCATCTCTGGGCTCCAGGCTGAGGACGAGGCTGATTATTACTGCAGCTCATATACAAGCAGCAGCACTTTCGTGGTATTCGGCGGAGGGACCAAGCTGACC
S3-23	S3	IgA	CAGGTTCACCTGGTGCAGTCTGGAGCTGAGGTGAAGAAGCCTGGGGCCTCAGTGAAGGTCTCCTGCAAGGCTTCTGGTTACACCATAAGCAACTATGGTATCAGCTGGGTGCGACAGGCCCCTGGACAAGGGCTTGAGTGGATGGGATGGATCAGCGCTTATAATGCTAACACAATCTATGCACAGAAGTTCCAGGGCAGAGTCACCGTGACCACGGACACATCCACGAGCACATGCTACATGGAGCTGAGGAGCCTGAGATCTGACGACACGGCCGTGTATTACTGTGCGAGAGGCGGCACCTGGAACGGTATGGACGTCTGGGGCCAAGGGACCACGGTCACCGT	κ	GACATCCAGATGACCCAGTCTCCTTCCACCCTGTCTGCATCTGTAGGAGACAGAGTCACCATCACTTGCCGGGCCAGTCAGAGTATTAGTAGCTGGTTGGCCTGGTATCAGCAGAAACCAGGGAAAGCCCCTAACCTCCTCATCTATAAGGCGTCTAATTTAGAAAGTGGGGTCCCATCAAGGTTCAGCGGCAGTGGATCTGGGACAGAATTCACTCTCACCATCACCGGCCTGCAGCCTGATGATTTTGCAACTTATTACTGCCAACAGTATAATACTTATTTCACTTTCGGCCCTGGGACCAAAGTGGATATCAAA
S3-24	S3	IgA	GAGGTGCAGCTGGTGGAGTCTGGGGGAGGCTTGGTCCAGCCTGGGGGGTCCCTGAGACTCTCCTGTTCAGCCTCTGGATTCACCTTCACTAACTATGCTATGCACTGGGTCCGCCAGGCTCCAGGGAAGGGACTGGAATATGTTTCAACCGTTAATAGTAATGGGGGTATTACATACTACGCAGACTCCGTGAAGGGCAGATTCACCATCTCCAGAGACAATTCCAAGAACACCGTGTCTCTTCAAATGAGCAGTCTGAGAGCTGAAGACACGGCTGTGTATTACTGTGTGAAAGAAGGTCTGAACTCTTACTATGGATACGGGAGTTTTGGGTCCTGGGGCCAGGGAACCCTGGTCACCGT	κ	GAAATTGTGTTGACGCAGTCTCCAGGCACCCTGTCTTTGTCTTCAGGGGAAAGAGCCACCCTCTCCTGCAGGGCCAGTCAGAGTCTTAGCAGCAGCTACATAGCCTGGTACCAGCAGAAACCTGGCCAGGCTCCCAGGCTCCTCATCTACGGTGCATCCAGTAGGGCCACTGGCATCCCAGACAGGTTCAGTGGCAGTGGGTCTGGGACAGACTTCACTCTCACCATCAGCAGACTGGAGCCTGAAGATTTTGCAGTGTATTACTGTCAGCACTATGGTGGCTCTCCCCTGTACAGTTTTGGCCAGGGGACCAAGCTGGAGATCAAA
S3-25	S3	IgA	GAGGTGCAGCTGGTGGAGTCCGGGGGAGGCTTAGTTCAGCCTGGGGGGTCCCTGAGACTCTCCTGTGCAGCCTCTGGATTCACCTTCAGTAGCTACTGGATGCACTGGGTCCGCCAAGCTCCAGGGAAGGGGCTGGTGTGCGTCTCACGTATTAATGGTGATGGGAGTAGCACAAGCTACGCGGACTCCGTGAAGGGCCGATTCACCATCTCCAGAGACAACGCCAAGAACACGCTGTATCTGCAAATGAACAGTCTGAGACCCGAGGACACGGCTGTATATTACTGTGCAAGAGTGGCTTACCGGTTGGATATTGTAGTAGTTCCAGTTGCCCAGGGCGCTTTTGATATCTGGGGCCAAGGGACAATGGTCACCGT	κ	GACATCCAGATGACCCAGTCTCCTTCCACCCTGTCTGCATCTGTAGGAGACAGAGTCACCATCACTTGCCGGGCCAGTCAGAGTATTAGTAGCTGGTTGGCCTGGTATCAGCAGAAACCAGGGAAAGCCCCTAAGCTCCTGATCTATAAGGCGTCTAGTTTAGAAAGTGGGGTCCCATCAAGGTTCAGCGGCAGTGGATCTGGGACAGAATTCACTCTCACCATCAGCAGCCTGCAGCCTGATGATTTTGCAACTTATTACTGCCAACAGTATAATAGTTATGCGTGGACGTTCGGCCAAGGGACCAAGGTGGAAATCAAA
S3-26	S3	IgA	GAGGTGCAGCTGGTGGAGTCTGGGGGAGGCTTGGTCCAGCCAGGGCGGTCCCTGAGACTCTCCTGTACAGGGTCTGGATTCACCTTTGCTGAGAACGCCATGAGTTGGGTCCGCCACACTCCAGGGAAGGGGCTGGAATGGATTGCCTTCATTAGAAGTAGAACCTATGGTGGGGCGACAGAGTACGCCGCGTCTGTGAGAGGCAGATTCATCATGTCAAGAGACGATTCCAGAAACATCGCCTATCTTCAAATGAATAACCTGAAAGTCGAGGACACAGCCAGATATTTCTGTACGCGAAGAACTGGACTCTTTGACCTCTGGGGCCAGGGAGTCCTGGTCACCGT	κ	GAAATAGTGATGACGCAGTCTCCAGCCACCCTGTCTGTGTCTCCAGGGGAGAGAGCCATCCTCTCCTGCAGGGCCAGTCAGAGTGTTAGCAACAACTTAGCCTGGTACCAGCAGAAACCTGGCCAGGCTCCCAGGCTCCTTATCTATGGTGCATCCACCAGGGCCACTACTGTCCCAGCCAGGTTCAGTGGCAGTGGGTCTGGGACAGAGTTCACTCTCAGCATCAGCAGCCTGCAGTCCGAAGATTTTGCAGTTTATTACTGTCAGCAGTATAATAACTGGCCTCCGCTCACTTTCGGCGGAGGGACCAAGGTGGAGATCAAA
S3-27	S3	IgA	GAGGTTCAGCTGGTGGAGTCTGGGGGAGGCTTCGTAAAGCCTGGGGGGTCCCATAGACTCTCCTGTGCAGCCTCCGGATTCATTTTCAGTAAGACCTGGATGAGTTGGGTCCGCCAGGCTCCAGGGAAGGGGCTGGAGTGGGTTGGCCGTATTAAAGGCAAAACTGATGGTGGGCCAATAGACTACGCTGCACCCGTGAAAGGCAGATTCACCATCTCAAGAGATGACTCAAAAAACACACTGTATCTGCAAATGAACAGCCTGAAAACCGAGGACACCGCCGTCTATTACTGTACCACAGCTGGATATGGTGGCTACGACGACGACTACTGGGGCCAGGGAACCCTGGTCACCGT	κ	GATGTTGTGCTGACTCAGTCTCCACTCTCCCTGCCCGTCACCCTTGGACAGCCGGCCTCCATCTCCTGCAGGTCTAGTCAAAGCCTCGTATACAGTGATGGAAACACCTACTTGACTTGGTTTCAGCAGAGGCCCGGCCAATCTCCAAGGCGCCTAATTTATGAGGTTTCTAAGCGGGACTCTGGGGTCCCAGACAGATTCAGCGGCAGTGGGTCAGGCACTGATTTCACACTGAAAATCAGCAGGGTGGAGGCTGAGGATGTTGGGCTTTATTACTGCATGCAAGCTACACACTGGCCTCCGGGCACCTTCGGCCAAGGGACACGGCTGGAGATTAAA
